# Supplementary material for: Integrative Physiological, Metabolomic and Transcriptomic Analyses Uncover the Mechanisms Underlying Differential Responses of Two Anubias Genotypes to Low-Temperature Stress
Source: Biomolecules. 2025 Oct 28;15(11):1520. doi: 10.3390/biom15111520 (PMC12650335; doi:10.3390/biom15111520)
Supplement: Supplementary file 1 [file biomolecules-15-01520-s001.zip]

Archive with 3 entries (2 files):
- supplementary files/
- supplementary files/Figure S1-S4.pdf
- supplementary files/Supplementary tables.xlsx
