# Supplementary material for: Integrative Physiological, Metabolomic and Transcriptomic Analyses Uncover the Mechanisms Underlying Differential Responses of Two Anubias Genotypes to Low-Temperature Stress
Source: Biomolecules. 2025 Oct 28;15(11):1520. doi: 10.3390/biom15111520 (PMC12650335; doi:10.3390/biom15111520)
Supplement: Supplementary file 1 [file biomolecules-15-01520-s001.zip › supplementary files/Supplementary tables.xlsx]

## Sheet: Table S1
Table S1. UPLC-MS/MS-based non-targeted metabolite profiling of two Anubias cultivars under cold stress.
#ID	name	Jin-LT-1	Jin-LT-2	Jin-LT-3	Jin-CK-1	Jin-CK-2	Jin-CK-3	Jian-LT-1	Jian-LT-2	Jian-LT-3	Jian-CK-1	Jian-CK-2	Jian-CK-3	Jin-CK_vs_Jin-LT_log2FC	Jin-CK_vs_Jin-LT_Pvalue	Jin-CK_vs_Jin-LT_VIP	Jin-CK_vs_Jin-LT_(FC_1_Pvalue_0.05_VIP_1)_regulated	Jian-CK_vs_Jian-LT_log2FC	Jian-CK_vs_Jian-LT_Pvalue	Jian-CK_vs_Jian-LT_VIP	Jian-CK_vs_Jian-LT_(FC_1_Pvalue_0.05_VIP_1)_regulated	Jin-CK_vs_Jian-CK_log2FC	Jin-CK_vs_Jian-CK_Pvalue	Jin-CK_vs_Jian-CK_VIP	Jin-CK_vs_Jian-CK_(FC_1_Pvalue_0.05_VIP_1)_regulated	Jin-LT_vs_Jian-LT_log2FC	Jin-LT_vs_Jian-LT_Pvalue	Jin-LT_vs_Jian-LT_VIP	Jin-LT_vs_Jian-LT_(FC_1_Pvalue_0.05_VIP_1)_regulated	Mass Error (ppm)	Formula	m/z	Retention time (min)	KEGG_annotation	KEGG_pathway_annotation	HMDB_ID	CAS	kingdom(HMDB)	super_class(HMDB)	HMDB_taxonomy	sub_class(HMDB)
neg_1030	dTTP	124.83	117.604	130.721	100.104	99.3594	124.389	109.041	108.334	95.4804	103.915	93.6623	91.5227	0.204441	0.173179	0.939055	unchanged	0.113927	0.247619	0.744974	unchanged	-0.163763	0.29626	0.602772	unchanged	-0.254277	0.0268184	0.970701	unchanged	9.04018	C10H17N2O14P3	502.968	0.755767	C00459	Pyrimidine metabolism(ko00240);;Metabolic pathways(ko01100);;Nucleotide metabolism(ko01232)	HMDB0001342	365-08-2	Organic compounds	Nucleosides, nucleotides, and analogues	Pyrimidine nucleotides	Pyrimidine deoxyribonucleotides
neg_1041	UDP-6-sulfoquinovose	690.456	600.693	674.084	563.857	542.418	620.096	469.463	455.302	434.893	418.06	400.96	439.839	0.186958	0.0936855	1.03609	unchanged	0.111126	0.0905994	0.988536	unchanged	-0.455625	0.0100277	1.06357	down	-0.531457	0.0107952	1.07671	down	-49.4232	C15H24N2O19P2S	650.96	0.755767	C11521	Amino sugar and nucleotide sugar metabolism(ko00520);;Glycerolipid metabolism(ko00561);;Metabolic pathways(ko01100);;Biosynthesis of nucleotide sugars(ko01250)	--	--	--	--	--	--
neg_1062	Methyloxalacetic Acid Diethyl Ester	45.5375	30.1901	32.1056	27.6895	13.8727	22.2082	18.5447	20.2295	11.442	26.4223	12.2774	13.3227	0.757843	0.0816735	1.06202	unchanged	-0.050981	0.916025	0.0758356	unchanged	-0.29375	0.554488	0.343705	unchanged	-1.10257	0.037569	0.971833	unchanged	2.68452	C9H14O5	237.054	0.770033	--	--	HMDB0032306	759-65-9	Organic compounds	Organic acids and derivatives	Keto acids and derivatives	Beta-keto acids and derivatives
neg_1064	Epithienamycin F	230.233	207.79	219.201	205.048	211.728	225.664	375.919	372.184	385.924	421.947	443.908	402.817	0.0328247	0.60861	0.373695	unchanged	-0.161864	0.0509633	1.15921	unchanged	0.981687	0.000588301	1.11127	up	0.786998	0.000110667	1.11604	up	1.35677	C13H18N2O8S2	415.026	0.770033	C17399	Carbapenem biosynthesis(ko00332);;Biosynthesis of secondary metabolites(ko01110)	--	--	--	--	--	--
neg_1068	Nicotinate D-ribonucleotide	19.7733	23.8842	36.4967	6.81448	21.8716	14.8485	32.0677	33.3603	19.8443	52.7414	34.4735	37.4905	0.880615	0.141854	0.944706	unchanged	-0.548375	0.143106	0.902031	unchanged	1.51829	0.0215835	0.990893	unchanged	0.0892994	0.809701	0.142964	unchanged	2.31266	C11H15NO9P+	731.112	0.770033	C01185	Nicotinate and nicotinamide metabolism(ko00760);;Metabolic pathways(ko01100);;Biosynthesis of cofactors(ko01240)	HMDB0001132	321-02-8	Organic compounds	Nucleosides, nucleotides, and analogues	Pyridine nucleotides	Nicotinic acid nucleotides
neg_1074	4-Isopropenyl-2-oxy-cyclohexanecarboxyl-CoA	70.2397	91.03	76.1751	49.4762	55.9908	59.623	181.308	174.947	134.852	192.599	193.452	180.868	0.52434	0.041714	1.2145	up	-0.207107	0.219185	0.853486	unchanged	1.77989	2.50441e-05	1.11716	up	1.04844	0.0166179	1.05027	up	-18.8442	C31H48N7O18P3S	952.156	0.770033	C11935	Limonene and pinene degradation(ko00903)	--	--	--	--	--	--
neg_1091	Imidazol-1-yl-acetic acid	689.401	648.912	672.003	529.161	533.722	552.722	492.314	478.962	488.724	498.539	528.416	525.355	0.315348	0.00157142	1.3677	up	-0.0884477	0.0668826	1.10389	unchanged	-0.0576573	0.156579	0.74227	unchanged	-0.461453	0.00183134	1.11119	down	26.3084	C5H6N2O2	147.021	0.777167	--	--	HMDB0029736	22884-10-2	Organic compounds	Organic acids and derivatives	Carboxylic acids and derivatives	Amino acids, peptides, and analogues
neg_1095	Adenine	153.063	137.944	136.066	43.0529	39.599	39.6466	108.036	123.741	106.87	32.0238	27.3931	31.7205	1.80408	0.00194891	1.3892	up	1.89367	0.00255153	1.31578	up	-0.424292	0.00638508	1.05319	down	-0.334701	0.0182673	0.995217	unchanged	-1.32265	C5H5N5	180.053	0.777167	C00147	Purine metabolism(ko00230);;Zeatin biosynthesis(ko00908);;Metabolic pathways(ko01100);;Biosynthesis of secondary metabolites(ko01110);;Nucleotide metabolism(ko01232)	HMDB0000034	73-24-5	Organic compounds	Organoheterocyclic compounds	Imidazopyrimidines	Purines and purine derivatives
neg_1097	3-Indoleacrylic acid	928.243	868.861	888.55	610.811	613.449	597.863	742.546	721.954	610.082	618.787	640.034	574.065	0.559653	0.00210312	1.38639	up	0.178703	0.179652	0.879077	unchanged	0.00849739	0.872719	0.0996372	unchanged	-0.372452	0.0248373	1.02678	down	-7.55543	C11H9NO2	373.048	0.777167	--	--	HMDB0000734	29953-71-7	Organic compounds	Organoheterocyclic compounds	Indoles and derivatives	Indoles
neg_1113	Cyclobrassinin	187.42	191.665	182.206	126.491	116.378	108.171	105.61	97.9054	118.891	81.0608	61.732	87.0762	0.677118	0.00133285	1.37751	up	0.488067	0.0368618	1.12191	up	-0.61082	0.015742	1.01754	down	-0.799871	0.00187405	1.10559	down	-12.2536	C11H10N2S2	279.024	0.777167	--	--	HMDB0033352	105748-58-1	Organic compounds	Organoheterocyclic compounds	Indoles and derivatives	Indoles
neg_1114	S-(Indolylmethylthiohydroximoyl)-L-cysteine	179.813	150	176.139	116.974	113.033	117.409	505.152	480.467	522.926	572.277	570.817	557.148	0.542337	0.0279175	1.31516	up	-0.172583	0.0233173	1.22686	down	2.291	3.51433e-05	1.12004	up	1.57608	4.62e-05	1.11645	up	22.1758	C13H15N3O3S	314.065	0.777167	C16518	Tryptophan metabolism(ko00380);;Glucosinolate biosynthesis(ko00966);;Metabolic pathways(ko01100);;Biosynthesis of secondary metabolites(ko01110);;2-Oxocarboxylic acid metabolism(ko01210)	--	--	--	--	--	--
neg_1116	Dihydrokalafungin dihydroquinone form	179.361	240.962	221.202	196.603	163.801	202.532	444.843	466.316	526.833	490.838	438.149	425.829	0.188536	0.304774	0.719773	unchanged	0.0859597	0.432053	0.534156	unchanged	1.26705	0.000953318	1.1033	up	1.16448	0.00138307	1.09277	up	34.7048	C16H16O6	349.057	0.777167	C18360	Biosynthesis of secondary metabolites(ko01110)	--	--	--	--	--	--
neg_1119	2-[(L-Alanin-3-ylcarbamoyl)methyl]-2-hydroxybutanedioate	150.42	125.55	133.078	160.225	131.131	128.248	20.9934	29.5581	7.06492	12.338	18.0891	24.0111	-0.0367548	0.795062	0.193182	unchanged	0.0818599	0.894848	0.0941284	unchanged	-2.94633	0.00367563	1.10321	down	-2.82772	0.000309668	1.10574	down	14.1668	C9H14N2O8	323.077	0.777167	C22072	Metabolic pathways(ko01100);;Biosynthesis of secondary metabolites(ko01110)	--	--	--	--	--	--
neg_1121	Dihydroneopterin phosphate	12.8657	5.29864	14.1647	14.961	15.8929	6.6572	34.6879	30.0498	28.0718	48.7933	34.4828	37.2699	-0.21449	0.690509	0.292509	unchanged	-0.377239	0.157237	0.921275	unchanged	1.68419	0.00908108	1.04682	up	1.52144	0.00553312	1.06266	up	-7.13852	C9H14N5O7P	334.053	0.777167	C05925	Folate biosynthesis(ko00790);;Metabolic pathways(ko01100);;Biosynthesis of cofactors(ko01240)	HMDB0006824	19622-42-5	Organic compounds	Organoheterocyclic compounds	Pteridines and derivatives	Pterins and derivatives
neg_1124	mulberroside B	136.312	148.428	145.757	95.5797	101.368	144.046	232.776	233.785	253.03	241.069	239.89	225.766	0.336259	0.184799	0.961827	unchanged	0.0260277	0.631584	0.335796	unchanged	1.05141	0.00975075	1.08344	up	0.741175	0.000830581	1.10778	up	-13.6447	C15H16O10	355.062	0.784317	--	--	--	--	--	--	--	--
neg_1126	5-Hydroxymethyldeoxycytidylate	198.4	176.13	215.18	162.067	156.134	136.56	357.982	356.129	314.459	324.553	372.897	302.23	0.374892	0.0364699	1.19377	up	0.0411037	0.724598	0.247345	unchanged	1.13635	0.00693498	1.08811	up	0.802566	0.00158278	1.08811	up	35.1252	C10H16N3O8P	358.054	0.777167	C03997	Pyrimidine metabolism(ko00240)	--	--	--	--	--	--
neg_1127	S-(Hydroxymethyl)glutathione	81.3652	68.2831	78.5835	39.8696	38.7361	45.7835	104.952	89.3366	97.6415	82.2238	85.308	80.8571	0.875639	0.00414446	1.35163	up	0.233021	0.0744722	1.11487	unchanged	0.99774	0.000302219	1.11191	up	0.355122	0.0248546	0.97546	unchanged	-7.5042	C11H19N3O7S	372.061	0.777167	C14180	Metabolic pathways(ko01100)	HMDB0004662	32260-87-0	Organic compounds	Organic acids and derivatives	Carboxylic acids and derivatives	Amino acids, peptides, and analogues
neg_1130	3-Oxalomalate	66.5263	74.5286	85.1589	72.9096	73.1328	77.7064	387.628	324.875	251.485	429.969	449.504	422.762	0.0158068	0.89541	0.101868	unchanged	-0.433904	0.0977925	1.08255	unchanged	2.54104	0.000318337	1.11916	up	2.09133	0.022929	1.06694	up	0.46452	C6H6O8	411.005	0.784317	C01990	Glyoxylate and dicarboxylate metabolism(ko00630)	HMDB0245962	--	Organic compounds	Organic acids and derivatives	Carboxylic acids and derivatives	Tricarboxylic acids and derivatives
neg_1132	Glucoerucin	261.996	208.534	245.079	168.034	187.591	215.332	279.059	288.878	286.86	272.799	284.455	335.472	0.325793	0.0836506	1.05569	unchanged	-0.062635	0.58013	0.409469	unchanged	0.644837	0.0132571	1.02528	up	0.256409	0.0939495	0.921723	unchanged	-18.6662	C12H23NO9S3	456.042	0.777167	C08409	Glucosinolate biosynthesis(ko00966);;Biosynthesis of secondary metabolites(ko01110);;2-Oxocarboxylic acid metabolism(ko01210)	HMDB0038403	21973-56-8	Organic compounds	Organic oxygen compounds	Organooxygen compounds	Carbohydrates and carbohydrate conjugates
neg_1144	Malvidin 3-O-glucoside	350.239	311.235	355.619	122.752	131.302	194.335	895.908	877.498	922.706	838.461	863.299	842.286	1.18163	0.00393314	1.34552	up	0.0837565	0.0400195	1.13877	up	2.5043	0.000341355	1.11773	up	1.40643	8.51663e-06	1.11861	up	-1.90474	C23H25O12+	538.097	0.777167	C12140	Anthocyanin biosynthesis(ko00942)	HMDB0030777	7228-78-6	Organic compounds	Phenylpropanoids and polyketides	Flavonoids	Flavonoid glycosides
neg_1146	CDP-abequose	63.5808	75.1656	90.3216	63.0322	34.5468	70.3145	160.541	143.576	164.23	183.377	177.496	178.479	0.448229	0.209761	0.846897	unchanged	-0.203647	0.0558177	1.15874	unchanged	1.68368	0.00649119	1.10293	up	1.0318	0.00157268	1.08745	up	23.5423	C15H25N3O14P2	532.086	0.777167	C01788	Amino sugar and nucleotide sugar metabolism(ko00520);;Metabolic pathways(ko01100);;Biosynthesis of nucleotide sugars(ko01250)	--	--	--	--	--	--
neg_1153	dTDP-4-hydroxyamino-4,6-dideoxy-alpha-D-glucose	12.1956	30.1274	24.2535	20.5193	12.9722	12.3053	67.7989	73.5589	79.4988	87.4837	74.4821	78.0676	0.539767	0.326638	0.707368	unchanged	-0.120126	0.28287	0.700222	unchanged	2.38992	0.000341509	1.10876	up	1.73002	0.00233846	1.08942	up	8.76545	C16H27N3O15P2	584.071	0.777167	C21348	Polyketide sugar unit biosynthesis(ko00523);;Biosynthesis of secondary metabolites(ko01110)	--	--	--	--	--	--
neg_1154	dTDP-3-methyl-4-oxo-2,6-dideoxy-L-allose	29.3066	16.7041	32.4849	15.6158	21.2144	16.693	71.9259	73.7128	77.3081	92.4488	46.0084	89.7114	0.55245	0.219914	0.882042	unchanged	-0.0334007	0.918706	0.0751344	unchanged	2.09186	0.0590173	0.993923	unchanged	1.50601	0.00562714	1.09709	up	-22.2057	C17H26N2O14P2	589.072	0.777167	C11915	Polyketide sugar unit biosynthesis(ko00523);;Metabolic pathways(ko01100);;Biosynthesis of secondary metabolites(ko01110);;Biosynthesis of nucleotide sugars(ko01250)	--	--	--	--	--	--
neg_1155	dTDP-3-acetamido-3,6-dideoxy-alpha-D-galactopyranose	4094.22	4155.82	4141	4242.94	4200.6	4157.97	5276.27	5324.79	5452.38	5332.44	5358.92	5441.32	-0.0242993	0.0896105	1.05064	unchanged	-0.00710342	0.695589	0.275832	unchanged	0.35639	1.71925e-05	1.11761	up	0.373586	0.000648509	1.11662	up	-23.9899	C18H29N3O15P2	610.068	0.777167	C20156	Polyketide sugar unit biosynthesis(ko00523);;Metabolic pathways(ko01100);;Biosynthesis of secondary metabolites(ko01110);;Biosynthesis of nucleotide sugars(ko01250)	--	--	--	--	--	--
neg_1157	Pelargonidin 3-O-3'',6''-O-dimalonylglucoside	23.9215	10.8481	8.32398	3.90282	10.5819	9.45108	39.976	15.6322	26.3565	37.3947	18.5058	12.5217	0.848307	0.319674	0.725535	unchanged	0.260539	0.683502	0.284898	unchanged	1.5153	0.179778	0.773102	unchanged	0.927528	0.212878	0.677531	unchanged	0.478666	C27H25O16+	640.084	0.777167	C16288	Anthocyanin biosynthesis(ko00942)	--	--	--	--	--	--
neg_1158	Madreselvin A	311.834	300.807	336.748	309.047	263.624	273.549	600.18	568.227	473.067	651.047	545.752	609.924	0.165968	0.124009	0.981991	unchanged	-0.138383	0.326145	0.651577	unchanged	1.09427	0.00333987	1.09646	up	0.789921	0.0200662	1.06032	up	-27.2983	C28H32O17	661.121	0.777167	--	--	--	--	--	--	--	--
neg_1159	GDP-valienol	10.5452	30.6711	37.5824	22.6525	27.9956	41.1636	47.9962	43.1789	40.6386	63.623	66.4047	64.5074	-0.220508	0.683839	0.302064	unchanged	-0.56153	0.00514656	1.29711	down	1.08328	0.0228251	1.06559	up	0.742258	0.153889	0.812996	unchanged	17.3512	C17H25N5O15P2	646.091	0.777167	C21368	Metabolic pathways(ko01100);;Biosynthesis of secondary metabolites(ko01110)	--	--	--	--	--	--
neg_1160	Neohesperidin Dihydrochalcone (Nhdc)	345.988	429.534	387.602	404.578	392.968	348.572	902.68	937.543	951.727	838.781	846.244	898.562	0.0212492	0.858174	0.133312	unchanged	0.111897	0.0465957	1.09618	up	1.17262	4.98115e-05	1.11406	up	1.26327	0.000170073	1.11528	up	-9.15694	C28H36O15	647.169	0.777167	--	--	--	--	--	--	--	--
neg_1165	Enterochelin	15.8038	8.1003	30.5642	15.2105	10.8251	11.739	36.5291	55.5703	75.9594	89.0039	104.757	109.312	0.527997	0.489214	0.534338	unchanged	-0.850698	0.0385764	1.15092	down	3.00417	0.00347328	1.10914	up	1.62548	0.0587743	0.92073	unchanged	-5.15147	C30H27N3O15	690.115	0.777167	C05821	Biosynthesis of secondary metabolites(ko01110)	HMDB0032199	9001-98-3	Organic compounds	Organic acids and derivatives	Peptidomimetics	Depsipeptides
neg_1166	Clorobiocin	35.4018	31.1746	17.8167	29.0196	23.8015	49.0836	236.508	214.515	204.947	194.143	181.848	172.371	-0.272023	0.570434	0.416265	unchanged	0.2585	0.0402138	1.12416	up	2.42791	0.000149746	1.11046	up	2.95843	0.000282186	1.11419	up	15.9046	C35H37ClN2O11	695.212	0.784317	C12032	Biosynthesis of secondary metabolites(ko01110)	--	--	--	--	--	--
neg_1172	Quercetin 3-O-beta-D-glucosyl-(1->2)-beta-D-glucosyl-(1->2)-beta-D-glucoside	56.5059	67.077	75.0058	48.0785	70.368	108.688	111.457	101.962	115.148	96.7827	155.428	162.416	-0.193762	0.651015	0.348227	unchanged	-0.335624	0.300722	0.744761	unchanged	0.868266	0.0857859	0.843562	unchanged	0.726404	0.00384112	1.07198	up	-25.0072	C33H40O22	833.175	0.777167	C12668	Flavone and flavonol biosynthesis(ko00944)	--	--	--	--	--	--
neg_1187	6-Hydroxycyclohex-1-ene-1-carbonyl-CoA	1.9418	6.98179	10.7631	1.60532e-09	8.18039	12.704	17.3949	28.0094	41.7539	25.5088	39.277	15.4393	-0.0852015	0.93425	0.0618732	unchanged	0.119583	0.826402	0.154404	unchanged	1.94163	0.0842132	0.877606	unchanged	2.14642	0.072048	0.932867	unchanged	0.522826	C28H44N7O18P3S	912.143	0.777167	C06749	Metabolic pathways(ko01100)	--	--	--	--	--	--
neg_1188	3-(Methylthio)propanoyl-CoA	74.4396	90.4181	128.254	75.7968	83.8613	106.497	178.424	182.927	151.98	210.1	177.731	210.333	0.139186	0.65709	0.331203	unchanged	-0.220653	0.123983	0.927074	unchanged	1.16828	0.00162731	1.08522	up	0.808437	0.0246276	0.99949	unchanged	-4.00979	C25H42N7O17P3S2	914.124	0.777167	C20870	Sulfur metabolism(ko00920);;Metabolic pathways(ko01100)	--	--	--	--	--	--
neg_1189	Benzylsuccinyl-CoA	11.264	1.60532e-09	13.1644	26.3249	1.60532e-09	5.64864	25.7724	10.4563	17.5224	31.9715	31.5688	35.8093	-0.38832	0.798017	0.193303	unchanged	-0.886222	0.0646568	1.13412	unchanged	1.63564	0.103066	0.908165	unchanged	1.13774	0.181232	0.705201	unchanged	-2.78455	C32H46N7O19P3S	956.168	0.777167	C09817	Metabolic pathways(ko01100)	--	--	--	--	--	--
neg_1192	Deamino-alpha-keto-demethylphosphinothricin	1.60532e-09	1.60532e-09	0.0509589	1.60532e-09	1.60532e-09	1.60532e-09	127.117	150.581	161.774	166.931	149.846	138.53	23.335	0.42265	0.624949	unchanged	-0.0510697	0.709099	0.261208	unchanged	36.4602	0.00294533	1.11373	up	13.0742	0.00482508	1.11051	up	2.83861	C4H7O5P	391.021	0.79145	C17948	Phosphonate and phosphinate metabolism(ko00440);;Biosynthesis of secondary metabolites(ko01110)	--	--	--	--	--	--
neg_1260	Indoleacrylic acid	408.343	426.54	408.746	248.088	240.199	230.735	3.51182	1.60532e-09	1.60532e-09	8.30053	1.60532e-09	2.98925	0.790447	3.03588e-05	1.39174	up	-1.68473	0.409574	0.575342	unchanged	-5.99295	3.99295e-05	1.11907	down	-8.46812	0.00012767	1.12074	down	-1.90605	C11H9NO2	222.032	0.877633	--	--	HMDB0000734	29953-71-7	Organic compounds	Organoheterocyclic compounds	Indoles and derivatives	Indoles
neg_1262	UDP-kanosamine	884.447	952.597	870.258	1014.98	1016.67	976.795	1644.97	1672.15	1787.66	1965.31	2032.3	2003.74	-0.152159	0.0394194	1.21458	down	-0.233437	0.0105698	1.2646	down	0.996273	7.04832e-06	1.11907	up	0.914995	0.000373222	1.11241	up	-6.48929	C15H25N3O16P2	610.066	0.877633	C12211	Neomycin, kanamycin and gentamicin biosynthesis(ko00524);;Biosynthesis of secondary metabolites(ko01110);;Biosynthesis of nucleotide sugars(ko01250)	--	--	--	--	--	--
neg_1265	4-Amino-5-hydroxymethyl-2-methylpyrimidine	34.998	35.1323	45.4508	24.7624	16.6692	29.7101	15.2275	22.1451	19.6562	27.4596	28.6109	35.2407	0.700136	0.0454245	1.1479	up	-0.679103	0.0236203	1.16223	down	0.360094	0.22232	0.67009	unchanged	-1.01915	0.0139974	1.03721	down	28.8124	C6H9N3O	160.053	0.892167	C01279	Thiamine metabolism(ko00730);;Metabolic pathways(ko01100);;Biosynthesis of cofactors(ko01240);;ABC transporters(ko02010)	HMDB0247327	--	Organic compounds	Organoheterocyclic compounds	Diazines	Pyrimidines and pyrimidine derivatives
neg_1267	ADP-glucose	1000.07	1088.98	965.975	1141.71	1052.58	1108.5	975.613	944.028	963.647	994.725	928.675	934.651	-0.112502	0.147824	0.945357	unchanged	0.0126829	0.741124	0.239361	unchanged	-0.208656	0.0125676	1.02086	down	-0.0834715	0.255588	0.67649	unchanged	-9.13613	C16H25N5O15P2	634.075	0.892167	C00498	Starch and sucrose metabolism(ko00500);;Amino sugar and nucleotide sugar metabolism(ko00520);;Metabolic pathways(ko01100);;Biosynthesis of secondary metabolites(ko01110);;Biosynthesis of nucleotide sugars(ko01250)	HMDB0006557	2140-58-1	Organic compounds	Nucleosides, nucleotides, and analogues	Purine nucleotides	Purine nucleotide sugars
neg_1278	D-glycero-beta-D-manno-Heptose 1-phosphate	1.60532e-09	1.60532e-09	1.60532e-09	1.60532e-09	1.60532e-09	1.60532e-09	2589.95	2391.31	1591.65	1789.79	1931.27	1506.23	0	1	0	unchanged	0.330468	0.277733	0.745767	unchanged	39.9814	0.00510399	1.10893	up	40.3118	0.0188446	1.08009	up	5.64422	C7H15O10P	325.011	0.928467	C07838	Metabolic pathways(ko01100);;Biosynthesis of nucleotide sugars(ko01250)	--	--	--	--	--	--
neg_1293	CDP-4-dehydro-6-deoxy-D-glucose	1.60532e-09	1.60532e-09	1.60532e-09	1.60532e-09	1.60532e-09	1.60532e-09	1802.28	1765.19	1888.08	1786.58	2138.64	1983.84	0	1	0	unchanged	-0.115205	0.273319	0.760877	unchanged	40.1582	0.00266452	1.11436	up	40.043	0.000400229	1.12035	up	-16.6194	C15H23N3O15P2	582.021	0.986933	C01219	Amino sugar and nucleotide sugar metabolism(ko00520);;Metabolic pathways(ko01100);;Biosynthesis of nucleotide sugars(ko01250)	--	--	--	--	--	--
neg_1307	(-)-Sedamine	1560.8	1443	1451.1	1726.63	1735.93	1681.49	470.972	417.285	483.381	446.554	483.575	456.619	-0.20751	0.0145461	1.31395	down	-0.0158058	0.84099	0.143436	unchanged	-1.8912	2.14033e-06	1.11975	down	-1.69949	0.000142519	1.11733	down	-19.4136	C14H21NO	497.33	10.0397	C10171	Tropane, piperidine and pyridine alkaloid biosynthesis(ko00960)	--	--	--	--	--	--
neg_1323	Withaferin A	8776.45	7587.34	7624.5	7080.69	6943.05	6656.73	7337.31	6819.64	6680.08	6944.4	7163.93	6396	0.214061	0.0943789	1.1215	unchanged	0.0232209	0.733623	0.237626	unchanged	-0.0123409	0.835583	0.125883	unchanged	-0.203181	0.0968117	0.860752	unchanged	31.4829	C28H38O6	999.577	10.139	C08841	--	HMDB0259897	--	Organic compounds	Lipids and lipid-like molecules	Steroids and steroid derivatives	Steroid lactones
neg_1343	Momordin IIc	16962.2	14797.5	13829	19420.9	14958.5	15171.3	24952.7	23535.3	20408.9	37943.4	21789.6	17801.4	-0.120231	0.493259	0.499841	unchanged	-0.170397	0.689151	0.295858	unchanged	0.645929	0.26636	0.664709	unchanged	0.595763	0.0118436	1.0338	up	-32.8665	C47H74O18	925.45	10.1963	--	--	HMDB0039851	96990-19-1	Organic compounds	Lipids and lipid-like molecules	Prenol lipids	Terpene glycosides
neg_1354	Abietate	28102.7	25022.1	28212.8	22173	27551.3	22938	21371.9	21503.9	32564.5	17894	19017.6	20759.2	0.162715	0.230905	0.824423	unchanged	0.387497	0.248312	0.817284	unchanged	-0.333368	0.0780016	0.896231	unchanged	-0.108586	0.654502	0.277038	unchanged	-5.83942	C20H30O2	337.192	10.2392	C06087	Diterpenoid biosynthesis(ko00904);;Metabolic pathways(ko01100);;Biosynthesis of secondary metabolites(ko01110)	--	--	--	--	--	--
neg_1360	LysoPC 205	5959.02	4697.23	4968.9	3000.82	3221.98	3048.85	12452.9	11368.3	8706.01	6717.81	7599.18	5738.58	0.752972	0.0281894	1.31155	up	0.697641	0.0462578	1.14079	up	1.1131	0.0202824	1.07261	up	1.05777	0.0266797	1.03445	up	-34.2328	C28H49NO7P	1143.63	10.2965	--	--	--	--	--	--	--	--
neg_1370	2R-hydroxy-9Z,12Z,15Z-octadecatrienoic acid	520.261	422.578	501.406	648.456	584.125	560.44	459.175	474.342	439.373	620.482	701.102	611.766	-0.312076	0.0441689	1.15254	down	-0.493887	0.0142117	1.26422	down	0.108711	0.294062	0.578972	unchanged	-0.0731004	0.517068	0.3955	unchanged	-42.452	C18H30O3	647.428	10.3681	--	--	--	--	--	--	--	--
neg_1371	Phosphonoacetate	2606.21	2168.01	3023.07	1813.05	2520.76	1990.53	1921.52	2067.43	2337	1730.99	2096.67	1934.61	0.30206	0.207791	0.840962	unchanged	0.134644	0.30984	0.66888	unchanged	-0.134276	0.488912	0.411509	unchanged	-0.301692	0.175351	0.746115	unchanged	1.74938	C2H5O5P	338.989	10.3824	C05682	Phosphonate and phosphinate metabolism(ko00440);;Metabolic pathways(ko01100)	HMDB0004110	4408-78-0	Organic compounds	Organic acids and derivatives	Organic phosphonic acids and derivatives	Organic phosphonic acids
neg_1378	Avermectin A1b aglycone	90.6095	59.6642	121.074	88.2556	103.795	136.924	105.009	120.706	77.4094	57.6448	101.744	84.0233	-0.277836	0.449014	0.542203	unchanged	0.316507	0.331056	0.641132	unchanged	-0.434577	0.213233	0.666998	unchanged	0.159766	0.654723	0.264483	unchanged	-35.1578	C34H48O8	583.307	10.4109	C11964	Metabolic pathways(ko01100);;Biosynthesis of secondary metabolites(ko01110)	--	--	--	--	--	--
neg_1379	Isopentenyl phosphate	3658.35	3540.33	3669.35	2132.38	2121.28	2174.19	24810.1	24539.3	25971.1	23857.3	23984.7	24306.6	0.757683	0.000172364	1.39481	up	0.0620686	0.127986	1.00373	unchanged	3.48857	2.92053e-05	1.12023	up	2.79295	0.000375828	1.1203	up	-5.13125	C5H11O4P	187.013	1.04455	C20345	Terpenoid backbone biosynthesis(ko00900);;Metabolic pathways(ko01100);;Biosynthesis of secondary metabolites(ko01110)	--	--	--	--	--	--
neg_1383	4,4'-Diaponeurosporene	3300.41	3310.58	3261.66	3291.27	3210.89	3257.21	3672	3468.8	3317.98	2939.4	3304.74	3098.47	0.0166508	0.255386	0.787897	unchanged	0.162817	0.065043	1.0404	unchanged	-0.0629606	0.318376	0.604843	unchanged	0.0832054	0.194927	0.768997	unchanged	12.7203	C30H42	423.308	10.4745	C16145	Carotenoid biosynthesis(ko00906);;Biosynthesis of secondary metabolites(ko01110)	--	--	--	--	--	--
neg_1388	Cephaeline	1079.06	1059.27	542.789	789.77	613.716	570.207	324.954	265.301	207.953	359.705	273.967	190.232	0.441936	0.311507	0.742537	unchanged	-0.0457109	0.893238	0.0961417	unchanged	-1.26035	0.0122455	1.02795	down	-1.748	0.0652774	0.974127	unchanged	-11.0795	C28H38N2O4	977.554	10.4887	C09390	Isoquinoline alkaloid biosynthesis(ko00950);;Biosynthesis of secondary metabolites(ko01110)	HMDB0249806	--	Organic compounds	Alkaloids and derivatives	Emetine alkaloids	--
neg_1389	2,3-Bisphospho-D-glycerate	1.60532e-09	1.60532e-09	1.60532e-09	1.60532e-09	1.60532e-09	1.60532e-09	200.357	211.06	195.436	196.161	208.211	205.545	0	1	0	unchanged	-0.00726466	0.871071	0.116083	unchanged	36.882	0.000322918	1.11959	up	36.8747	0.000519419	1.12007	up	-5.32803	C3H8O10P2	286.933	1.05183	C01159	Glycolysis / Gluconeogenesis(ko00010);;Metabolic pathways(ko01100)	HMDB0001294	14438-19-8	Organic compounds	Organic oxygen compounds	Organooxygen compounds	Carbohydrates and carbohydrate conjugates
neg_1397	Retinol	5406.52	4754.37	5698.52	4126.09	4816.5	4495.4	4562.4	4524.75	5428.39	3534.97	3457.87	4535.13	0.239022	0.0851042	1.06471	unchanged	0.332459	0.0958322	0.980919	unchanged	-0.221178	0.204435	0.697397	unchanged	-0.127741	0.332175	0.541537	unchanged	-2.15341	C20H30O	321.198	10.5889	C00473	Metabolic pathways(ko01100);;Biosynthesis of cofactors(ko01240)	HMDB0000305	68-26-8	Organic compounds	Lipids and lipid-like molecules	Prenol lipids	Retinoids
neg_1398	Formosanin C	14534.3	13753.8	12155.4	13326.1	12435.1	12245.6	15643.6	14288.4	11169.8	10246.4	12716.9	10546	0.089651	0.375133	0.648389	unchanged	0.294642	0.191419	0.843239	unchanged	-0.181696	0.184533	0.742719	unchanged	0.0232948	0.892729	0.0818499	unchanged	46.4676	C51H82O20	1049.56	10.6032	--	--	--	--	--	--	--	--
neg_1402	Jujuboside B	685.624	770.356	419.501	694.762	340.395	392.476	588.368	663.504	409.679	483.946	501.357	387.319	0.393635	0.384256	0.613011	unchanged	0.275595	0.334962	0.663841	unchanged	-0.0566904	0.88671	0.0881679	unchanged	-0.17473	0.614815	0.296909	unchanged	14.7879	C52H84O21	1065.54	10.6105	C17832	--	HMDB0035745	55466-05-2	Organic compounds	Lipids and lipid-like molecules	Prenol lipids	Triterpenoids
neg_1423	Lovastatin	2905.88	2627.7	2993.03	1860.76	2681.16	1822.53	1976.77	1995.53	3128.85	1396.07	1573.05	1818.03	0.421935	0.1094	1.0725	unchanged	0.568887	0.171655	0.922685	unchanged	-0.410869	0.192578	0.730882	unchanged	-0.263917	0.338368	0.57619	unchanged	34.2262	C24H36O5	425.245	10.81	C07074	--	HMDB0014372	75330-75-5	Organic compounds	Organoheterocyclic compounds	Lactones	Delta valerolactones
neg_1436	Terpendole G	10588.7	14120.6	10929.6	11646.4	10278.1	11608.9	13321.2	10114.4	18196.9	7676.16	7686.48	12265.7	0.0878499	0.608317	0.388605	unchanged	0.59156	0.182767	0.851032	unchanged	-0.279451	0.32602	0.588557	unchanged	0.224259	0.501245	0.401777	unchanged	39.2063	C28H37NO4	961.594	10.8958	C20586	Biosynthesis of secondary metabolites(ko01110)	--	--	--	--	--	--
neg_1450	Mestranol	9960.49	9459.93	6270.79	10625.5	7290.9	7389.17	11289.6	10028	9736.73	11792.5	8826.63	7827.97	0.0218177	0.939552	0.0563923	unchanged	0.126514	0.552823	0.426108	unchanged	0.168824	0.552969	0.344956	unchanged	0.27352	0.258852	0.652374	unchanged	12.8179	C21H26O2	665.393	11.0248	C07618	--	HMDB0015446	72-33-3	Organic compounds	Lipids and lipid-like molecules	Steroids and steroid derivatives	Estrane steroids
neg_1456	Desacetoxyvindoline	1647.65	1648.11	1705.72	1909.98	1810.44	1762.48	1912.45	1641.69	1715.93	1427.7	1463.88	1397.33	-0.132583	0.0489535	1.20218	down	0.297211	0.0492614	1.18411	up	-0.354326	0.00487403	1.08973	down	0.0754678	0.383774	0.532018	unchanged	32.7534	C23H30N2O4	443.232	11.0961	C02673	Indole alkaloid biosynthesis(ko00901);;Metabolic pathways(ko01100);;Biosynthesis of secondary metabolites(ko01110)	HMDB0304331	--	Organic compounds	Alkaloids and derivatives	Plumeran-type alkaloids	--
neg_1460	3,4-Dihydroxyphthalate	9.91149	6.0555	5.7693	1.60532e-09	1.60532e-09	1.60532e-09	3836.97	3773.21	3824.87	3826.66	3701.86	3864.59	32.0716	0.0323402	1.31109	up	0.00530133	0.810986	0.17525	unchanged	41.1054	0.000167505	1.11994	up	9.03914	2.43499e-05	1.12118	up	-47.7596	C8H6O6	395.007	1.11018	C03223	Metabolic pathways(ko01100)	--	--	--	--	--	--
neg_1461	Methyl protodioscin	10634.5	9609.69	8143	9703.08	9227.99	9345.52	11465.6	9954.21	7740.14	7750.92	9500.95	7157.77	0.00563019	0.964366	0.0349676	unchanged	0.256538	0.297185	0.693321	unchanged	-0.212157	0.204659	0.748621	unchanged	0.0387505	0.854049	0.110419	unchanged	-23.2997	C52H86O22	1083.51	11.1454	--	--	HMDB0033674	60478-70-8	Organic compounds	Phenylpropanoids and polyketides	Isoflavonoids	Pyranoisoflavonoids
neg_1471	Macranthoside B	2606.07	2643.16	1958.96	2643.02	2094	2367.06	3293.03	2938.01	2038.61	3228.91	2478.27	1812.07	0.0209896	0.905553	0.0886707	unchanged	0.137239	0.675174	0.2916	unchanged	0.0819397	0.776198	0.174481	unchanged	0.198189	0.470661	0.422916	unchanged	-4.3558	C53H86O22	1119.55	11.2025	--	--	--	--	--	--	--	--
neg_1475	Gypenoside XLIX	941.502	995.877	406.189	851.08	471.751	505.995	773.804	699.049	436.926	496.416	608.667	368.25	0.357789	0.492777	0.500177	unchanged	0.374323	0.312238	0.672624	unchanged	-0.311834	0.455099	0.437586	unchanged	-0.295301	0.546603	0.358552	unchanged	5.26252	C52H86O21	1067.55	11.2168	--	--	--	--	--	--	--	--
neg_1477	Isoescin IA	1893.8	2046.21	1391.46	2004.33	1454.07	1547.07	2255.64	1935.73	1259.6	1432.26	1577.65	1113.72	0.0910273	0.698825	0.28492	unchanged	0.402597	0.270414	0.747755	unchanged	-0.279592	0.252482	0.625537	unchanged	0.0319783	0.916558	0.0630506	unchanged	-23.6668	C55H86O24	1151.5	11.2239	--	--	HMDB0253630	--	Organic compounds	Lipids and lipid-like molecules	Prenol lipids	Triterpenoids
neg_1488	Asiaticoside B	210.664	473.22	577.136	801.204	549.801	598.563	1146.26	1299.34	954.158	1109.9	1034.06	870.694	-0.628564	0.16861	0.910966	unchanged	0.173441	0.359134	0.616072	unchanged	0.628839	0.0276047	0.965622	unchanged	1.43084	0.00867858	1.03562	up	-43.0909	C48H78O20	1009.44	11.2311	--	--	HMDB0029892	125265-68-1	Organic compounds	Lipids and lipid-like molecules	Prenol lipids	Terpene glycosides
neg_1494	Ginsenoside Rg6	3893.76	5976.92	3710.19	6177.6	3923.36	4332.66	5294.62	4909.47	4837.24	3686.99	3274.38	3534.59	-0.0878577	0.791275	0.195809	unchanged	0.519097	0.00138567	1.28979	up	-0.459598	0.195896	0.763941	unchanged	0.147357	0.574309	0.350443	unchanged	37.3276	C41H68O12	797.497	11.2311	--	--	HMDB0039701	147419-93-0	Organic compounds	Lipids and lipid-like molecules	Prenol lipids	Triterpenoids
neg_1497	LysoPE 14:0	725.102	909.305	661.267	859.939	685.952	756.82	903.503	952.385	968.99	878.997	723.129	962.97	-0.00441488	0.980596	0.018316	unchanged	0.139176	0.342916	0.678813	unchanged	0.15568	0.37469	0.505581	unchanged	0.299271	0.133229	0.845337	unchanged	-39.3215	C19H40NO7P	895.473	11.2311	--	--	--	--	--	--	--	--
neg_152	2-Chloromaleylacetate	818.174	888.545	808.079	760.485	774.17	727.9	129.214	132.537	202	158.09	151.74	142.738	0.152489	0.0594598	1.1528	unchanged	0.0352126	0.89064	0.103426	unchanged	-2.32174	0.00016246	1.11906	down	-2.43902	4.03529e-05	1.11547	down	-0.0604155	C6H5ClO5	226.952	0.535183	C06329	Metabolic pathways(ko01100)	HMDB0060347	--	Organic compounds	Organic acids and derivatives	Keto acids and derivatives	Medium-chain keto acids and derivatives
neg_1552	Solasonine	580.71	481.511	926.119	384.352	965.574	829.049	636.578	666.672	959.969	683.576	940.59	923.731	-0.132085	0.789105	0.198652	unchanged	-0.170931	0.514864	0.447346	unchanged	0.225657	0.573527	0.338141	unchanged	0.186812	0.619729	0.292083	unchanged	-32.7649	C45H73NO16	918.433	11.2382	C10824	--	HMDB0258364	--	Organic compounds	Lipids and lipid-like molecules	Steroids and steroid derivatives	Steroidal glycosides
neg_1553	Gynosid A	182.878	382.346	190.99	404.192	212.761	239.433	275.274	264.93	242.225	305.037	243.13	202.579	-0.179467	0.725241	0.259109	unchanged	0.0596358	0.763183	0.220168	unchanged	-0.189937	0.635667	0.28519	unchanged	0.0491656	0.906191	0.0745397	unchanged	-46.9703	C46H74O17	933.42	11.2382	--	--	--	--	--	--	--	--
neg_1556	Kanamycin C	110.441	84.4223	143.036	97.4295	139.139	162.394	106.083	188.516	146.238	118.088	186.26	154.672	-0.239659	0.469488	0.518468	unchanged	-0.0583121	0.85434	0.130431	unchanged	0.202305	0.505114	0.384803	unchanged	0.383652	0.311826	0.567425	unchanged	-19.9066	C18H36N4O11	967.45	11.2382	C01823	Neomycin, kanamycin and gentamicin biosynthesis(ko00524);;Biosynthesis of secondary metabolites(ko01110)	--	--	--	--	--	--
neg_1633	Paspalinine	243.783	304.872	302.603	297.804	244.266	296.268	317.638	391.86	407.577	401.893	295.699	343.608	0.0220662	0.879498	0.112551	unchanged	0.10148	0.574367	0.389095	unchanged	0.312643	0.146623	0.774125	unchanged	0.392057	0.0666282	0.887711	unchanged	4.8842	C27H31NO4	925.469	11.2453	C20554	Biosynthesis of secondary metabolites(ko01110)	--	--	--	--	--	--
neg_1743	Tectorigenin sodium sulfonate	2415.22	2404.47	2465.56	2113.95	2132.49	2010.96	15812.3	15792.8	16478.5	15408.4	15883	16152.1	0.219415	0.00424059	1.3567	up	0.0193357	0.533073	0.429249	unchanged	2.92258	0.00016999	1.11974	up	2.7225	0.000251224	1.12063	up	2.15274	C16H12O9S	379.014	1.18305	--	--	--	--	--	--	--	--
neg_1755	Amoxicillin	151.109	171.618	174.52	148.116	130.26	149.644	122.57	162.724	161.045	114.977	103.682	113.187	0.216284	0.0767391	1.07209	unchanged	0.427628	0.0918544	1.08256	unchanged	-0.367167	0.018542	1.02314	down	-0.155823	0.337829	0.550837	unchanged	17.7439	C16H19N3O5S	364.104	1.23402	C06827	--	HMDB0015193	26787-78-0	Organic compounds	Organoheterocyclic compounds	Lactams	Beta lactams
neg_1759	dTDP-4-amino-2,3,4,6-tetradeoxy-D-glucose	1525.5	1462.07	1443.16	1.60532e-09	1.60532e-09	1.60532e-09	993.383	1016.91	1058.35	424.408	369.38	454.074	39.7429	0.000284119	1.39651	up	1.29814	6.74848e-05	1.3213	up	37.9148	0.00353924	1.11245	up	-0.529942	0.000201358	1.11072	down	23.9391	C16H27N3O12P2	536.094	1.26313	C18033	Polyketide sugar unit biosynthesis(ko00523);;Metabolic pathways(ko01100);;Biosynthesis of secondary metabolites(ko01110);;Biosynthesis of nucleotide sugars(ko01250)	--	--	--	--	--	--
neg_1761	UDP-2-acetamido-4-dehydro-2,6-dideoxyglucose	1421.31	1272.79	1451.43	1306.74	1317.55	1312.41	1136.41	1114.37	1100.25	972.586	973.152	990.548	0.0745723	0.334479	0.744405	unchanged	0.19061	0.00114403	1.30829	up	-0.422993	1.56291e-05	1.11942	down	-0.306955	0.0368072	1.03226	down	10.3012	C17H25N3O16P2	634.075	1.27767	C04613	Amino sugar and nucleotide sugar metabolism(ko00520);;Metabolic pathways(ko01100);;Biosynthesis of nucleotide sugars(ko01250)	--	--	--	--	--	--
neg_1774	2'-Deoxyinosine-5'-monophosphate	1.60532e-09	1.60532e-09	1.60532e-09	1.60532e-09	1.60532e-09	1.60532e-09	26.7864	27.1659	29.8958	28.9026	32.4643	27.2619	0	1	0	unchanged	-0.0800005	0.439066	0.532547	unchanged	34.0992	0.00269071	1.11429	up	34.0192	0.00122556	1.11851	up	-4.81172	C10H13N4O7P	353.025	1.35987	--	--	--	--	--	--	--	--
neg_1785	UDP-2,6-dideoxy-2-acetamidino-beta-L-galactose	298.433	262.392	288.309	287.47	294.33	273.52	350.361	369.91	368.681	426.915	421.762	455.468	-0.0104726	0.877512	0.11603	unchanged	-0.260165	0.00765835	1.25666	down	0.608568	0.000806919	1.10584	up	0.358876	0.00605446	1.07038	up	-9.79106	C17H28N4O15P2	625.066	1.54015	C22270	Metabolic pathways(ko01100);;Biosynthesis of nucleotide sugars(ko01250)	--	--	--	--	--	--
neg_1788	Xanthosine 5'-phosphate	5053.35	5021.05	4980.11	4409.32	4327.03	4168.15	7433.18	7475.33	7859.8	7011.53	7103.51	7366.03	0.222321	0.00595555	1.36853	up	0.0839621	0.0711209	1.03623	unchanged	0.735191	6.85848e-05	1.11587	up	0.596832	0.00227911	1.11492	up	-44.4426	C10H13N4O9P	409.024	1.5837	C00655	Purine metabolism(ko00230);;Metabolic pathways(ko01100);;Biosynthesis of secondary metabolites(ko01110);;Nucleotide metabolism(ko01232)	HMDB0001554	523-98-8	Organic compounds	Nucleosides, nucleotides, and analogues	Purine nucleotides	Purine ribonucleotides
neg_1789	Brevianamide F	4.1927	1.60532e-09	1.60532e-09	1.45255	8.1487	1.60532e-09	335.945	337.325	364.386	286.798	286.454	290.868	-1.19534	0.573024	0.418376	unchanged	0.264024	0.0225594	1.26395	up	6.49187	1.2767e-06	1.12008	up	7.95123	0.000564688	1.1196	up	1.73469	C16H17N3O2	318.102	1.59098	C20563	Metabolic pathways(ko01100);;Biosynthesis of secondary metabolites(ko01110)	--	--	--	--	--	--
neg_1790	5-Phosphooxy-L-lysine	8653.56	8600.73	8710.64	11580.1	11342.3	11075.3	6513.44	6489.7	6825.57	9452.73	9567.8	9631.52	-0.388875	0.00203584	1.38869	down	-0.531048	0.0001944	1.32361	down	-0.246801	0.00311412	1.10378	down	-0.388974	0.00142863	1.11448	down	42.2619	C6H15N2O6P	241.07	1.60552	C03366	Lysine degradation(ko00310);;Metabolic pathways(ko01100)	--	--	--	--	--	--
neg_1793	6-Hydroxy-4-methylcoumarin	498.449	511.455	506.864	852.011	796.819	742.55	1.60532e-09	1.60532e-09	1.60532e-09	1.60532e-09	1.60532e-09	1.60532e-09	-0.656843	0.010688	1.36513	down	0	1	0	unchanged	-38.8532	0.00156772	1.11682	down	-38.1963	5.67283e-05	1.12111	down	-3.22763	C10H8O3	211.016	1.63462	--	--	--	--	--	--	--	--
neg_1794	N2,N2-Dimethylguanosine	2914.63	2878.39	2897.57	3150.88	3058.4	2980.2	971.569	946.86	1042.62	905.014	896.264	914.263	-0.080529	0.0720023	1.1947	unchanged	0.124871	0.0997284	1.08233	unchanged	-1.75874	0.000459737	1.11914	down	-1.55334	4.31567e-05	1.12067	down	13.3366	C12H17N5O5	346.097	1.64917	--	--	HMDB0004824	2140-67-2	Organic compounds	Nucleosides, nucleotides, and analogues	Purine nucleosides	--
neg_1797	Indolylmethyl-desulfoglucosinolate	1.60532e-09	1.60532e-09	1.60532e-09	1.60532e-09	1.60532e-09	1.60532e-09	3422.33	3437.89	3669.38	2922.84	2935.64	2988.96	0	1	0	unchanged	0.251118	0.0151533	1.27461	up	40.7406	4.71205e-05	1.12021	up	40.9917	0.000517592	1.12009	up	-21.3088	C16H20N2O6S	403.066	1.65645	C16517	Tryptophan metabolism(ko00380);;Glucosinolate biosynthesis(ko00966);;Metabolic pathways(ko01100);;Biosynthesis of secondary metabolites(ko01110);;2-Oxocarboxylic acid metabolism(ko01210)	--	--	--	--	--	--
neg_1799	2-Dehydro-3-deoxy-L-arabinonate	1038.98	1027.33	1015.6	442.313	421.811	394.517	496.926	481.89	502.638	102.596	104.456	111.25	1.29196	4.72364e-05	1.39552	up	2.21855	2.98251e-05	1.32737	up	-1.9834	0.00141951	1.11583	down	-1.05682	5.68602e-07	1.12057	down	45.4549	C5H8O5	147.037	1.67098	C00684	Ascorbate and aldarate metabolism(ko00053);;Metabolic pathways(ko01100)	--	--	--	--	--	--
neg_1800	4-Guanidinobutanal	5587.34	5533.13	5599.85	2715.96	2691.94	2583.54	3131.38	3106.41	3116.86	1155.8	1203.49	1200.08	1.06508	9.9664e-06	1.39662	up	1.39406	2.69486e-06	1.32792	up	-1.16684	0.000182913	1.11839	down	-0.837848	1.09016e-05	1.12107	down	22.2089	C5H11N3O	164.062	1.67098	C02647	Arginine and proline metabolism(ko00330);;Metabolic pathways(ko01100)	--	--	--	--	--	--
neg_1807	Dehydroascorbate	1.60532e-09	1.60532e-09	1.60532e-09	1.60532e-09	1.60532e-09	1.60532e-09	271.541	266.684	264.391	268.765	234.275	214.271	0	1	0	unchanged	0.162111	0.214266	0.880408	unchanged	37.116	0.00440125	1.1105	up	37.2781	6.20574e-05	1.1211	up	-5.47517	C6H6O6	393.029	1.69285	C05422	Ascorbate and aldarate metabolism(ko00053);;Glutathione metabolism(ko00480);;Metabolic pathways(ko01100)	HMDB0001264	490-83-5	Organic compounds	Organoheterocyclic compounds	Lactones	Gamma butyrolactones
neg_1808	2'-O-methyladenosine	236.953	221.995	241.915	77.1963	45.4806	62.4874	195.911	230.567	186.244	315.243	259.867	278.499	1.92033	0.000250821	1.38613	up	-0.478343	0.0202943	1.17561	down	2.20477	0.000994797	1.10494	up	-0.1939	0.147859	0.792073	unchanged	-20.0369	C11H15N5O4	326.105	1.70013	--	--	HMDB0004326	2140-79-6	Organic compounds	Nucleosides, nucleotides, and analogues	Purine nucleosides	--
neg_1809	CDP-ethanolamine	551.447	574.73	555.676	566.046	579.653	537.368	167.686	172.573	191.51	215.29	258.313	226.773	-0.00104178	0.979193	0.0197778	unchanged	-0.397329	0.0291444	1.17571	down	-1.26489	5.29467e-05	1.11372	down	-1.66118	3.00041e-06	1.11964	down	-16.4459	C11H20N4O11P2	467.028	1.70013	C00570	Glycerophospholipid metabolism(ko00564);;Metabolic pathways(ko01100)	HMDB0001564	3036-18-8	Organic compounds	Nucleosides, nucleotides, and analogues	Pyrimidine nucleotides	Pyrimidine ribonucleotides
neg_1813	Alangiside	102.282	108.125	104.819	98.3908	106.953	91.0478	179.476	207.553	197.705	161.361	151.797	149.121	0.088882	0.30464	0.753968	unchanged	0.339017	0.0236875	1.21465	up	0.641261	0.000889744	1.09547	up	0.891396	0.00646527	1.10215	up	4.61532	C25H31NO10	1009.39	1.73567	C09330	Isoquinoline alkaloid biosynthesis(ko00950)	--	--	--	--	--	--
neg_1814	2-C-Methyl-D-erythritol 2,4-cyclodiphosphate	106.715	46.9394	46.6259	219.797	231.917	230.644	830.543	834.427	879.661	750.499	759.042	769.829	-1.76851	0.0126927	1.35453	down	0.158822	0.0206875	1.24264	up	1.74003	7.14359e-07	1.11995	up	3.66737	1.08742e-05	1.11887	up	4.45981	C5H12O9P2	276.99	1.74297	C11453	Terpenoid backbone biosynthesis(ko00900);;Metabolic pathways(ko01100);;Biosynthesis of secondary metabolites(ko01110)	--	--	--	--	--	--
neg_1816	Juglanin	95.5601	79.638	94.0938	89.0856	81.4442	86.4308	380.91	371.775	365.387	332.785	320.665	331.823	0.0676232	0.517248	0.48524	unchanged	0.182417	0.00189443	1.28258	up	1.93898	7.65797e-06	1.11956	up	2.05377	2.30383e-06	1.11994	up	-26.2626	C20H18O10	453.048	1.74297	--	--	HMDB0303587	--	Organic compounds	Phenylpropanoids and polyketides	Flavonoids	Flavonoid glycosides
neg_1821	Phenylacetonitrile	1596.38	1635.63	1653.73	895.255	872.259	840.185	6.38102	29.0874	33.4718	195.89	212.137	212.575	0.905799	5.4332e-06	1.39469	up	-3.17025	0.000147455	1.32026	down	-2.07104	0.000164268	1.11887	down	-6.14709	4.63838e-06	1.12093	down	4.07059	C8H7N	152.028	1.76487	C16074	Cyanoamino acid metabolism(ko00460);;Metabolic pathways(ko01100);;Biosynthesis of secondary metabolites(ko01110)	HMDB0034171	140-29-4	Organic compounds	Benzenoids	Benzene and substituted derivatives	Benzyl cyanides
neg_1822	3-Butynoate	61.4265	77.6078	57.3137	49.5959	32.5759	38.5369	1.60532e-09	1.60532e-09	1.60532e-09	1.60532e-09	1.60532e-09	1.60532e-09	0.701883	0.036006	1.1818	up	0	1	0	unchanged	-34.5449	0.0150119	1.08735	down	-35.2468	0.0088381	1.1016	down	-36.7839	C4H4O2	167.029	1.76487	C06144	Butanoate metabolism(ko00650);;Metabolic pathways(ko01100)	--	--	--	--	--	--
neg_1827	4-Methylthiobutyl glucosinolate (Glucoerucin)	2093.12	2182.82	2092.45	1351.26	1285.68	1183.86	26.9558	20.4502	25.6712	26.7158	18.7876	22.9618	0.737061	0.000371572	1.38479	up	0.0940518	0.639421	0.327343	unchanged	-5.80236	0.00148154	1.11694	down	-6.44537	0.000192828	1.12077	down	4.57276	C12H23NO9S3	456.025	1.75757	--	--	--	--	--	--	--	--
neg_1836	CDP-glucose	3.61878	1.60532e-09	1.362	1.60532e-09	1.60532e-09	1.60532e-09	109.652	108.987	132.969	122.32	127.888	131.144	29.9459	0.256284	0.864072	unchanged	-0.117151	0.335878	0.680179	unchanged	36.2045	0.000410532	1.1194	up	6.14145	0.00407401	1.11078	up	11.193	C15H25N3O16P2	600.047	1.77948	C00501	Starch and sucrose metabolism(ko00500);;Amino sugar and nucleotide sugar metabolism(ko00520);;Metabolic pathways(ko01100);;Biosynthesis of nucleotide sugars(ko01250)	HMDB0003369	2906-23-2	Organic compounds	Nucleosides, nucleotides, and analogues	Pyrimidine nucleotides	Pyrimidine nucleotide sugars
neg_1841	HBOA	119.602	130.553	118	326.565	270.027	282.204	1.60532e-09	1.60532e-09	1.60532e-09	1.60532e-09	1.60532e-09	3.26594	-1.25521	0.00753972	1.36825	down	-29.337	0.42265	0.59331	unchanged	-8.07189	0.00334214	1.11257	down	-36.1537	0.00103162	1.11891	down	-26.0246	C8H7NO3	186.013	1.80143	C15769	Benzoxazinoid biosynthesis(ko00402);;Biosynthesis of various plant secondary metabolites(ko00999);;Metabolic pathways(ko01100);;Biosynthesis of secondary metabolites(ko01110)	--	--	--	--	--	--
neg_1842	N(omega)-Hydroxyarginine	56.274	44.9007	56.7895	53.8928	41.1841	49.0189	45.9913	55.6994	52.4837	36.4902	45.3126	48.5573	0.13257	0.437365	0.553278	unchanged	0.24206	0.163169	0.867659	unchanged	-0.144526	0.425677	0.453488	unchanged	-0.0350355	0.807165	0.146129	unchanged	-5.02522	C6H14N4O3	225.075	1.80143	C05933	Arginine and proline metabolism(ko00330);;Metabolic pathways(ko01100);;Biosynthesis of secondary metabolites(ko01110)	HMDB0004224	53054-07-2	Organic compounds	Organic acids and derivatives	Carboxylic acids and derivatives	Amino acids, peptides, and analogues
neg_1843	O-Phospho-L-serine	2432.11	2439.57	2437.73	4505.24	4483.64	4407.27	530.66	501.559	527.617	498.431	600.048	597.492	-0.87399	0.000198841	1.3967	down	-0.120718	0.306274	0.726841	unchanged	-2.98163	1.25117e-07	1.12002	down	-2.22836	8.30683e-06	1.12118	down	-38.7966	C3H8NO6P	230	1.80143	C01005	Glycine, serine and threonine metabolism(ko00260);;Cysteine and methionine metabolism(ko00270);;Aminoacyl-tRNA biosynthesis(ko00970);;Metabolic pathways(ko01100);;Biosynthesis of secondary metabolites(ko01110);;Carbon metabolism(ko01200);;Biosynthesis of amino acids(ko01230)	HMDB0001721	17885-08-4	Organic compounds	Organic acids and derivatives	Carboxylic acids and derivatives	Amino acids, peptides, and analogues
neg_1845	Rabelomycin	1465.51	1424.43	1443.56	1897.14	1819.31	1853.89	2371.75	2390.69	2488.03	2142.39	2153.24	2203.06	-0.362233	0.000482001	1.38675	down	0.157927	0.00851942	1.26395	up	0.222382	0.0005375	1.10088	up	0.742541	0.000512606	1.11785	up	21.9832	C19H14O6	337.079	1.80143	C12402	Biosynthesis of secondary metabolites(ko01110)	--	--	--	--	--	--
neg_1846	2''-O-Rhamnosylicariside II	91.104	100.491	107.591	133.414	138.88	144.448	858.64	864.263	891.547	748.435	730.908	750.096	-0.478107	0.0039125	1.34098	down	0.229827	0.00111054	1.30626	up	2.41946	3.25357e-06	1.12003	up	3.12739	1.15008e-05	1.12077	up	29.3418	C33H40O14	695.231	1.80143	--	--	--	--	--	--	--	--
neg_1855	1-Hydroxy-2-methyl-2-butenyl 4-diphosphate	846.436	846.138	824.377	863.426	844.085	850.141	1498.07	1459.6	1530.74	1229.29	1231.9	1283.39	-0.0231431	0.221212	0.825052	unchanged	0.261398	0.000879277	1.29785	up	0.549986	0.000821542	1.11546	up	0.834527	0.000290443	1.1188	up	1.24201	C5H12O8P2	260.994	1.83073	C11811	Terpenoid backbone biosynthesis(ko00900);;Metabolic pathways(ko01100);;Biosynthesis of secondary metabolites(ko01110)	--	--	--	--	--	--
neg_1856	Phosphoguanidinoacetate	9.55389	22.2774	46.8974	41.5758	20.8165	24.2866	546.4	561.114	648.105	405.264	410.14	442.388	-0.138793	0.847222	0.144921	unchanged	0.481087	0.0238563	1.23048	up	3.85907	6.58167e-05	1.11774	up	4.47895	0.00133879	1.11325	up	-7.77058	C3H8N3O5P	439.035	1.83073	C03166	Arginine and proline metabolism(ko00330);;Metabolic pathways(ko01100)	HMDB0003705	5115-19-5	Organic compounds	Organic acids and derivatives	Carboxylic acids and derivatives	Amino acids, peptides, and analogues
neg_1857	Loganetin	71.8882	70.8784	82.0006	57.3208	48.2472	49.2099	139.64	141.113	158.108	106.181	103.623	118.241	0.538232	0.00778679	1.30104	up	0.41987	0.00918678	1.23238	up	1.0837	0.000951353	1.10163	up	0.965334	0.00131306	1.1008	up	1.43792	C11H16O5	249.075	1.83805	--	--	--	--	--	--	--	--
neg_1864	Dihydrolipoyl-AMP	1.60532e-09	1.60532e-09	1.60532e-09	1.60532e-09	1.60532e-09	1.60532e-09	6510.12	6559.29	6446.57	4858.55	5101.35	5040.55	0	1	0	unchanged	0.37965	0.000524948	1.32059	up	41.5022	0.00021275	1.11984	up	41.8819	2.51539e-05	1.12118	up	22.4212	C18H28N5O8PS2	536.116	1.86003	C22161	Lipoic acid metabolism(ko00785);;Metabolic pathways(ko01100)	--	--	--	--	--	--
neg_1871	N-Acetyl-D-glucosamine-1-phosphate	420.653	435.109	329.129	454.934	324.773	346.494	1.60532e-09	1.60532e-09	1.60532e-09	1.60532e-09	1.60532e-09	1.60532e-09	0.0732902	0.727358	0.257528	unchanged	0	1	0	unchanged	-37.7668	0.0113058	1.09537	down	-37.8401	0.00698382	1.10569	down	16.1331	C8H16NO9P	300.054	1.86737	--	--	--	--	--	--	--	--
neg_1872	Dihydrobiochanin A	144.995	160.269	164.146	180.715	190.768	184.531	196.333	223.067	241.195	289.375	349.792	365.63	-0.244272	0.0224106	1.27285	down	-0.605068	0.0209212	1.20447	down	0.853712	0.0218595	1.06915	up	0.492916	0.024682	1.02322	up	-2.99401	C16H14O5	331.081	1.8747	C02675	Isoflavonoid biosynthesis(ko00943)	--	--	--	--	--	--
neg_1873	3',5'-Cyclic GMP	1.60532e-09	1.60532e-09	1.60532e-09	1.60532e-09	1.60532e-09	1.60532e-09	170.765	159.099	150.317	119.684	96.8955	113.864	0	1	0	unchanged	0.539175	0.00558161	1.24871	up	35.9978	0.00382951	1.1118	up	36.537	0.0013662	1.11818	up	-43.6737	C10H12N5O7P	390.031	1.8747	C00942	Purine metabolism(ko00230);;Metabolic pathways(ko01100)	HMDB0001314	7665-99-8	Organic compounds	Nucleosides, nucleotides, and analogues	Purine nucleotides	Cyclic purine nucleotides
neg_1880	FAPy-adenine	364.936	627.577	690.624	217.584	212.366	216.202	1013.2	987.244	1029.93	3616.57	3811.88	3762.31	1.38121	0.0740724	1.21018	unchanged	-1.88474	0.000276467	1.32685	down	4.11429	0.000275492	1.11969	up	0.848347	0.0440476	1.02344	up	25.0956	C5H7N5O	152.062	1.89672	--	--	HMDB0004816	5122-36-1	Organic compounds	Organoheterocyclic compounds	Diazines	Pyrimidines and pyrimidine derivatives
neg_1881	Creatine	11.3705	12.993	9.13698	9.20391	13.5382	13.1267	157.401	172.564	187.463	844.102	857.565	824.47	-0.0985466	0.680768	0.303166	unchanged	-2.2875	9.4065e-07	1.32714	down	6.13806	0.000100036	1.12	up	3.9491	0.00252232	1.11472	up	16.2033	C4H9N3O2	166.041	1.90405	C00300	Glycine, serine and threonine metabolism(ko00260);;Arginine and proline metabolism(ko00330);;Metabolic pathways(ko01100)	HMDB0000064	57-00-1	Organic compounds	Organic acids and derivatives	Carboxylic acids and derivatives	Amino acids, peptides, and analogues
neg_1882	1-Methylxanthine	223.549	273.565	248.958	267.623	230.254	246.15	9.56951	7.58581	1.60532e-09	52.9108	7.34271	22.3266	0.00396094	0.971808	0.0263016	unchanged	-2.26714	0.242311	0.825976	unchanged	-3.17149	0.000277597	1.10684	down	-5.44259	0.00258377	1.11306	down	-11.2892	C6H6N4O2	211.045	1.90405	C16358	Caffeine metabolism(ko00232);;Metabolic pathways(ko01100);;Biosynthesis of secondary metabolites(ko01110)	HMDB0010738	6136-37-4	Organic compounds	Organoheterocyclic compounds	Imidazopyrimidines	Purines and purine derivatives
neg_1883	Sarmentosin	1.60532e-09	1.60532e-09	1.60532e-09	1.60532e-09	1.60532e-09	1.60532e-09	167.822	169.68	147.824	117.945	110.877	80.8101	0	1	0	unchanged	0.648402	0.017754	1.20778	up	35.9039	0.0119492	1.09397	up	36.5523	0.00186505	1.11706	up	41.915	C11H17NO7	310.081	1.89672	C08340	--	HMDB0030697	71933-54-5	Organic compounds	Lipids and lipid-like molecules	Fatty Acyls	Fatty acyl glycosides
neg_1885	Novobiocic acid	1.60532e-09	1.60532e-09	1.60532e-09	1.60532e-09	1.60532e-09	1.60532e-09	98.4981	85.3316	101.862	67.1142	54.099	46.9747	0	1	0	unchanged	0.764386	0.0077083	1.235	up	35.0235	0.0108805	1.0963	up	35.7878	0.00279356	1.11502	up	9.83359	C22H21NO6	430.11	1.90405	C12474	Metabolic pathways(ko01100);;Biosynthesis of secondary metabolites(ko01110)	--	--	--	--	--	--
neg_1886	CMP-2-aminoethylphosphonate	27.9494	42.8719	37.8493	25.0725	29.9261	32.3523	80.2601	117.497	103.167	472.644	464.511	474.546	0.315066	0.244144	0.822523	unchanged	-2.22996	0.000378799	1.32566	down	4.01447	1.5555e-07	1.12016	up	1.46944	0.0166178	1.05327	up	2.80248	C11H20N4O10P2	465.036	1.89672	C05673	Phosphonate and phosphinate metabolism(ko00440);;Metabolic pathways(ko01100)	HMDB0060067	--	Organic compounds	Organic oxygen compounds	Organooxygen compounds	Carbohydrates and carbohydrate conjugates
neg_1893	Sesaminol 2-O-Beta-D-Glucoside	1000.55	1000.76	950.274	1111.69	1057.94	1052.51	1.60532e-09	5.39881	1.60532e-09	320.477	292.182	309.893	-0.126531	0.0239479	1.21889	down	-7.41684	0.000439385	1.32607	down	-1.80432	8.78266e-05	1.11869	down	-9.09463	0.000252887	1.12057	down	-10.9948	C26H28O12	577.15	1.93345	--	--	--	--	--	--	--	--
neg_1898	D-Glucuronate	51.6868	50.3644	49.873	38.4447	47.5208	42.4133	7.09759	13.1897	8.58244	9.5108	34.955	43.5668	0.242945	0.0905252	1.15355	unchanged	-1.60848	0.190288	0.914547	unchanged	-0.544297	0.317787	0.601932	unchanged	-2.39572	0.000955853	1.11641	down	-21.2781	C6H10O7	433.075	1.9408	C00191	Pentose and glucuronate interconversions(ko00040);;Ascorbate and aldarate metabolism(ko00053);;Amino sugar and nucleotide sugar metabolism(ko00520);;Inositol phosphate metabolism(ko00562);;Metabolic pathways(ko01100);;Biosynthesis of cofactors(ko01240);;Biosynthesis of nucleotide sugars(ko01250)	HMDB0000127	70021-34-0	Organic compounds	Organic oxygen compounds	Organooxygen compounds	Carbohydrates and carbohydrate conjugates
neg_1901	Cys-Gly	628.393	619.33	648.257	677.096	669.96	648.591	2663.26	2581.56	2620.01	2531.24	2582.83	2504.61	-0.0739129	0.051557	1.12949	unchanged	0.0458752	0.0673868	1.03547	unchanged	1.93268	2.3894e-05	1.11992	up	2.05247	2.43377e-05	1.12088	up	-19.0714	C5H10N2O3S	355.053	1.94813	C01419	Glutathione metabolism(ko00480);;Metabolic pathways(ko01100)	HMDB0000078	19246-18-5	Organic compounds	Organic acids and derivatives	Carboxylic acids and derivatives	Amino acids, peptides, and analogues
neg_1903	Guanidinoproclavaminic acid	1310.44	1279.43	1325.44	1274.07	1312.59	1299.58	1248.03	1240	1263.58	1064.79	1095.59	1128.02	0.0107511	0.613125	0.369906	unchanged	0.190124	0.0072556	1.28776	up	-0.24099	0.00169701	1.09516	down	-0.061617	0.0375832	0.979407	unchanged	18.0032	C9H16N4O4	279.091	1.94813	C06657	Metabolic pathways(ko01100);;Biosynthesis of secondary metabolites(ko01110)	--	--	--	--	--	--
neg_1906	Urdamycin B	885.469	845.893	901.156	954.127	940.263	956.884	3604	3548.94	3813.28	3410.13	3406.46	3412.32	-0.115163	0.0374485	1.26328	down	0.100416	0.0925921	1.11157	unchanged	1.84297	4.59948e-07	1.12031	up	2.05855	0.000544527	1.11929	up	16.1816	C37H44O13	717.264	1.95548	C12406	Biosynthesis of secondary metabolites(ko01110)	--	--	--	--	--	--
neg_1907	S-Nitroso-L-glutathione	1.60532e-09	1.60532e-09	1.60532e-09	1.60532e-09	1.60532e-09	1.60532e-09	259.382	262.738	244.46	335.295	346.923	347.617	0	1	0	unchanged	-0.425906	0.000394613	1.31222	down	37.6377	0.000135521	1.12001	up	37.2118	0.000482954	1.12015	up	3.84516	C10H16N4O7S	371.045	1.97017	--	--	--	--	--	--	--	--
neg_1915	Shanzhiside methyl ester	21.4552	4.14571	10.4039	1.31726	1.60532e-09	1.60532e-09	280.563	336.835	301.949	1913.93	1802.84	1915.39	4.77258	0.148695	1.04984	unchanged	-2.61501	7.74645e-05	1.32631	down	12.0619	0.000393558	1.11944	up	4.67434	0.00150822	1.11368	up	-2.45906	C17H26O11	451.145	1.97752	--	--	HMDB0258271	--	Organic compounds	Lipids and lipid-like molecules	Prenol lipids	Terpene glycosides
neg_1916	Chrysin-7-O-Glucuronide	1.60532e-09	1.60532e-09	1.60532e-09	1.60532e-09	1.60532e-09	1.60532e-09	23.2014	29.5287	41.8667	331.59	332.826	301.185	0	1	0	unchanged	-3.35156	0.000131072	1.32384	down	37.5448	0.00103186	1.11799	up	34.1932	0.0289059	1.05912	up	-49.7238	C21H18O10	465.038	1.98488	--	--	--	--	--	--	--	--
neg_1917	Sinapoyl malate	1.60532e-09	1.60532e-09	1.60532e-09	1.60532e-09	1.60532e-09	1.60532e-09	1.60532e-09	1.60532e-09	1.60532e-09	346.06	372.207	387.028	0	1	0	unchanged	-37.7397	0.00105496	1.32533	down	37.7397	0.00105496	1.11796	up	0	1	0	unchanged	-3.68591	C15H16O9	739.17	1.98488	C02887	Phenylpropanoid biosynthesis(ko00940);;Biosynthesis of secondary metabolites(ko01110)	--	--	--	--	--	--
neg_1918	Pyridoxamine	65.0275	77.2637	77.7078	59.7744	51.84	68.1706	100.019	104.15	96.5975	70.4813	60.3669	70.8571	0.291224	0.100953	1.01928	unchanged	0.576394	0.00246913	1.28956	up	0.165977	0.284516	0.595035	unchanged	0.451146	0.0102714	1.05873	up	11.3522	C8H12N2O2	189.066	1.99223	C00534	Vitamin B6 metabolism(ko00750);;Metabolic pathways(ko01100)	HMDB0001431	85-87-0	Organic compounds	Organoheterocyclic compounds	Pyridines and derivatives	Pyridoxamines
neg_1920	Armillarisin A	5509.55	5309.52	5534.92	5491.46	5592.48	5502.61	5456.61	5353.43	5367.13	3922.04	4133.48	4084.33	-0.0203719	0.399568	0.620897	unchanged	0.414209	0.000354977	1.32061	up	-0.450264	0.000276644	1.11517	down	-0.0156837	0.50992	0.395388	unchanged	-9.96676	C12H10O5	269.02	1.9996	--	--	HMDB0248606	--	Organic compounds	Phenylpropanoids and polyketides	Coumarins and derivatives	Hydroxycoumarins
neg_1921	2-Hydroxy-2-Methylbutylglucosinolate	316.277	277.937	298.938	110.157	104.267	88.0054	345.058	401.981	368.8	198.894	172.295	194.447	1.56231	0.00037878	1.38546	up	0.980183	0.00237088	1.30206	up	0.903274	0.00138764	1.08917	up	0.32115	0.0256617	0.988217	unchanged	-28.3971	C12H23NO10S2	440.034	1.9996	--	--	--	--	--	--	--	--
neg_1923	Adipate semialdehyde	276.786	275.904	284.965	221.958	227.299	246.497	194.027	200.614	192.219	383.376	371.422	391.65	0.267778	0.0144303	1.3238	up	-0.96608	0.000174508	1.32497	down	0.720522	0.000132374	1.11153	up	-0.513336	2.99841e-05	1.11655	down	-13.8938	C6H10O3	259.115	2.00695	C06102	Metabolic pathways(ko01100)	HMDB0012882	928-81-4	Organic compounds	Lipids and lipid-like molecules	Fatty Acyls	Fatty acids and conjugates
neg_1924	Thienamycin	1.60532e-09	1.60532e-09	1.60532e-09	4.87719	1.60532e-09	1.60532e-09	10.2023	4.2284	16.5269	137.916	108.506	108.77	-29.9156	0.42265	0.624803	unchanged	-3.52024	0.0039014	1.30411	down	6.18641	0.00581141	1.10456	up	32.5818	0.100812	0.923771	unchanged	32.6682	C11H16N2O4S	317.09	2.00695	C06664	Carbapenem biosynthesis(ko00332);;Biosynthesis of secondary metabolites(ko01110)	HMDB0258982	--	Organic compounds	Organoheterocyclic compounds	Lactams	Beta lactams
neg_1926	Apigenin-7-O-glucuronide	544.32	507.83	478.229	600.959	543.869	588.342	74.8328	160.219	116.43	105.474	128.942	139.607	-0.179524	0.0593099	1.1108	unchanged	-0.0896791	0.798413	0.185849	unchanged	-2.21221	0.000117862	1.11592	down	-2.12237	0.000323669	1.10738	down	-14.5089	C21H18O11	481.048	2.0143	--	--	HMDB0240480	--	Organic compounds	Phenylpropanoids and polyketides	Flavonoids	Flavonoid glycosides
neg_1931	2-(6'-Methylthio)hexylmalic acid	52.5669	47.0188	42.8557	21.0665	44.3469	32.4291	295.169	301.791	293.055	191.787	161.049	198.594	0.541836	0.144819	0.997826	unchanged	0.690649	0.00780005	1.29996	up	2.49465	0.00106818	1.10321	up	2.64346	3.61145e-07	1.1207	up	-2.9432	C11H20O5S	309.101	2.02165	C17226	Glucosinolate biosynthesis(ko00966);;2-Oxocarboxylic acid metabolism(ko01210)	HMDB0304053	--	Organic compounds	Organic acids and derivatives	Hydroxy acids and derivatives	Medium-chain hydroxy acids and derivatives
neg_1932	Linustatin	4.22064	10.6386	7.12223	9.2088	9.1812	2.92438	1.54928	7.57382	8.64405	14.1418	18.9332	23.0267	0.0444624	0.94046	0.0554418	unchanged	-1.65883	0.0203491	1.17325	down	1.39622	0.0265224	0.972799	unchanged	-0.307078	0.652433	0.265063	unchanged	-4.40632	C16H27NO11	444.126	2.02165	C08333	--	HMDB0303673	--	Organic compounds	Organic oxygen compounds	Organooxygen compounds	Carbohydrates and carbohydrate conjugates
neg_1937	Glycyl-Glutamine	98.7323	98.4739	99.2415	114.683	104.129	102.843	80.7539	80.7103	78.9213	98.2737	95.1411	88.5602	-0.117737	0.153917	1.04145	unchanged	-0.230217	0.0352985	1.22389	down	-0.189948	0.05253	0.91205	unchanged	-0.302427	0.000280543	1.1186	down	-3.83651	C7H13N3O4	238.059	2.03638	--	--	HMDB0028839	--	Organic compounds	Organic acids and derivatives	Carboxylic acids and derivatives	Amino acids, peptides, and analogues
neg_1938	D-Lombricine	126.639	140.194	166.217	154.33	163.932	188.452	929.736	963.112	983.907	866.79	829.338	859.405	-0.226635	0.18797	0.870068	unchanged	0.170818	0.00696541	1.24838	up	2.33438	1.75944e-06	1.1192	up	2.73183	4.76101e-06	1.11995	up	31.0886	C6H15N4O6P	291.056	2.04375	C01726	D-Amino acid metabolism(ko00470);;Metabolic pathways(ko01100)	--	--	--	--	--	--
neg_1940	Chlorogenate	239.501	235.816	230.073	202.865	192.129	199.723	18.3588	1.60532e-09	9.54825	9.09192	1.60532e-09	3.06024	0.246218	0.00102713	1.36237	up	1.19942	0.442393	0.537859	unchanged	-5.61292	1.74669e-06	1.11927	down	-4.65972	4.06842e-05	1.11967	down	4.29908	C16H18O9	375.071	2.04375	C00852	Phenylpropanoid biosynthesis(ko00940);;Flavonoid biosynthesis(ko00941);;Stilbenoid, diarylheptanoid and gingerol biosynthesis(ko00945);;Biosynthesis of secondary metabolites(ko01110)	HMDB0003164	202650-88-2	Organic compounds	Organic oxygen compounds	Organooxygen compounds	Alcohols and polyols
neg_1942	Dichtomitin	198.731	196.356	200.769	225.474	215.07	250.122	345.003	308.866	327.729	269.583	167.131	171.07	-0.213021	0.091136	1.16476	unchanged	0.691575	0.0545986	1.15735	unchanged	-0.184428	0.501851	0.410283	unchanged	0.720168	0.00592552	1.10655	up	-19.2186	C18H14O8	393.031	2.04375	--	--	--	--	--	--	--	--
neg_1945	N4-Acetylcytidine	35.2241	14.3839	37.2738	39.6214	41.6005	44.0479	77.7031	76.879	81.9833	97.1965	54.2354	71.1606	-0.527913	0.219639	0.912093	unchanged	0.0878337	0.746025	0.242343	unchanged	0.829367	0.120346	0.885849	unchanged	1.44511	0.0172153	1.07388	up	6.86835	C11H15N3O6	330.096	2.05112	C22293	--	HMDB0005923	3768-18-1	Organic compounds	Nucleosides, nucleotides, and analogues	Pyrimidine nucleosides	--
neg_1949	3,6-Dihydronicotinic acid	1.60532e-09	1.60532e-09	1.60532e-09	1.60532e-09	1.60532e-09	1.60532e-09	33.3539	47.1827	17.4754	30.6611	19.8265	15.7732	0	1	0	unchanged	0.564803	0.353512	0.636841	unchanged	33.6796	0.0381783	1.03929	up	34.2444	0.0626004	0.992488	unchanged	12.7517	C6H7NO2	160.019	2.06482	C16671	Tropane, piperidine and pyridine alkaloid biosynthesis(ko00960);;Biosynthesis of secondary metabolites(ko01110)	--	--	--	--	--	--
neg_1951	palmidin A	124.613	144.651	146.697	126.804	128.637	156.666	294.491	336.781	373.604	711.108	678.252	717.068	0.0134305	0.920074	0.0748505	unchanged	-1.06778	0.00071092	1.31497	down	2.35371	5.32255e-06	1.11866	up	1.27249	0.00850343	1.0894	up	2.54018	C30H22O8	545.102	2.06482	--	--	HMDB0034038	17062-55-4	Organic compounds	Benzenoids	Anthracenes	--
neg_1953	7-O-Methyl morroniside	167.919	215.866	222.017	226.169	218.98	259.127	9198.3	9155.5	9350.84	6851.89	6872.29	7021.69	-0.217292	0.20162	0.858006	unchanged	0.417303	9.19277e-06	1.32509	up	4.88054	2.81791e-05	1.12017	up	5.51514	1.13256e-05	1.12114	up	26.4129	C18H28O11	465.174	2.07215	--	--	--	--	--	--	--	--
neg_1954	5-Hydroxyindoleacetylglycine	119.954	129.781	110.285	119.383	100.556	116.621	109.012	109.597	107.342	131.765	109.345	118.533	0.0972133	0.390783	0.605447	unchanged	-0.141914	0.225536	0.864597	unchanged	0.095701	0.430014	0.450644	unchanged	-0.143426	0.179447	0.793271	unchanged	12.6354	C12H12N2O4	495.158	2.07215	C05832	Tryptophan metabolism(ko00380)	HMDB0004185	--	Organic compounds	Organic acids and derivatives	Carboxylic acids and derivatives	Amino acids, peptides, and analogues
neg_1955	Idarubicin (hydrochloride)	5917.48	5746.06	5965.42	5630.59	5630.02	5392.56	581.539	583.676	638.246	535.688	498.975	526.436	0.0821513	0.0361944	1.17889	up	0.208205	0.0288968	1.17214	up	-3.41516	0.000193227	1.11976	down	-3.28911	5.58714e-05	1.12087	down	-5.44044	C26H27NO9	518.141	2.07215	--	--	--	--	--	--	--	--
neg_1956	dTDP-6-deoxy-beta-L-talose	267.027	261.134	297.569	273.285	275.572	276.143	448.086	438.207	479.334	358.963	430.933	461.008	0.00127491	0.984802	0.0150787	unchanged	0.126594	0.336679	0.670621	unchanged	0.600503	0.0424874	1.03047	up	0.725822	0.000446886	1.10226	up	-10.2262	C16H26N2O15P2	547.068	2.07215	C03187	Polyketide sugar unit biosynthesis(ko00523);;Metabolic pathways(ko01100);;Biosynthesis of secondary metabolites(ko01110);;Biosynthesis of nucleotide sugars(ko01250)	--	--	--	--	--	--
neg_1957	L-Serine-phosphoethanolamine	1.60532e-09	1.60532e-09	1.60532e-09	0.123503	0.0146687	1.60532e-09	101.59	83.8092	18.1683	262.138	187.666	230.469	-24.7741	0.358585	0.711006	unchanged	-1.7406	0.00940346	1.22501	down	12.2654	0.00893762	1.10057	up	35.2989	0.115958	0.89788	unchanged	6.65917	C5H13N2O6P	227.045	2.08677	C03872	Glycerophospholipid metabolism(ko00564)	HMDB0031950	1186-34-1	Organic compounds	Organic acids and derivatives	Carboxylic acids and derivatives	Amino acids, peptides, and analogues
neg_1958	floxuridine	59.16	58.3239	75.5584	3.4721	8.34377	11.374	757.662	769.21	761.748	767.393	723.38	762.305	3.05735	0.00420417	1.36631	up	0.0225816	0.48661	0.508911	unchanged	6.60226	0.000250291	1.11952	up	3.56749	6.31834e-07	1.12104	up	-18.8134	C9H11FN2O5	245.053	2.08677	C11736	--	HMDB0014467	50-91-9	Organic compounds	Nucleosides, nucleotides, and analogues	Pyrimidine nucleosides	Pyrimidine 2'-deoxyribonucleosides
neg_1959	Prunetin	5.18489	5.04422	4.47918	1.60532e-09	1.60532e-09	1.60532e-09	99.2566	101.669	100.308	103.614	75.4533	80.9524	31.5081	0.00192907	1.39193	up	0.212264	0.251432	0.826538	unchanged	35.652	0.00974177	1.0988	up	4.35618	1.21522e-05	1.12111	up	7.16327	C16H12O5	283.063	2.09402	C10521	Isoflavonoid biosynthesis(ko00943)	HMDB0034127	552-59-0	Organic compounds	Phenylpropanoids and polyketides	Isoflavonoids	O-methylated isoflavonoids
neg_1960	Guanosine	177.069	177.584	180.683	222.008	216.759	236.635	1.60532e-09	1.60532e-09	1.60532e-09	1.60532e-09	1.60532e-09	2.85881	-0.335305	0.0134143	1.35258	down	-29.1449	0.42265	0.59331	unchanged	-7.88419	0.000532712	1.11867	down	-36.6938	4.00069e-05	1.12116	down	-1.95067	C10H13N5O5	318.061	2.08677	C00387	Purine metabolism(ko00230);;Metabolic pathways(ko01100);;Nucleotide metabolism(ko01232);;ABC transporters(ko02010)	HMDB0000133	118-00-3	Organic compounds	Nucleosides, nucleotides, and analogues	Purine nucleosides	--
neg_1965	Xanthine	20.6824	9.23308	14.0314	4.42131	22.4949	11.3294	12.9997	18.6381	17.1401	8.1445	7.45656	2.70843	0.200465	0.778017	0.210884	unchanged	1.41364	0.0133711	1.20051	up	-1.0627	0.334353	0.57691	unchanged	0.150469	0.694865	0.236747	unchanged	0.111398	C5H4N4O2	197.032	2.10125	C00385	Purine metabolism(ko00230);;Caffeine metabolism(ko00232);;Metabolic pathways(ko01100);;Biosynthesis of secondary metabolites(ko01110);;Nucleotide metabolism(ko01232)	HMDB0000292	69-89-6	Organic compounds	Organoheterocyclic compounds	Imidazopyrimidines	Purines and purine derivatives
neg_1967	4-Carboxy-4-hydroxy-2-oxoadipate	353.485	340.665	351.776	441.256	392.335	370.291	108.545	147.495	134.589	98.5778	73.22	88.1666	-0.202913	0.123994	1.08516	unchanged	0.587486	0.0412531	1.12635	up	-2.21131	0.00193722	1.10931	down	-1.42091	0.00107312	1.1144	down	1.02988	C7H8O8	439.037	2.10863	C04115	Metabolic pathways(ko01100)	--	--	--	--	--	--
neg_1969	6-Methylnicotinamide	1.60532e-09	1.60532e-09	7.06144	1.60532e-09	1.60532e-09	1.60532e-09	1.60532e-09	1.60532e-09	1.60532e-09	262.689	79.0704	93.1208	30.4495	0.42265	0.624949	unchanged	-36.394	0.133332	1.02973	unchanged	36.394	0.133332	0.868811	unchanged	-30.4495	0.42265	0.50169	unchanged	18.2728	C7H8N2O	157.041	2.12323	--	--	HMDB0013704	6960-22-1	Organic compounds	Organoheterocyclic compounds	Pyridines and derivatives	Pyridinecarboxylic acids and derivatives
neg_1971	2-Dehydro-3-deoxy-D-arabino-heptonate 7-phosphate	122.164	127.806	108.01	143.936	152.26	135.747	347.736	339.983	342.458	261.773	246.409	230.67	-0.270964	0.0332346	1.19051	down	0.479533	0.00583188	1.30455	up	0.774444	0.00196143	1.09875	up	1.52494	0.000149538	1.11948	up	9.7454	C7H13O10P	322.997	2.12323	C04691	Phenylalanine, tyrosine and tryptophan biosynthesis(ko00400);;Metabolic pathways(ko01100);;Biosynthesis of secondary metabolites(ko01110);;Biosynthesis of amino acids(ko01230)	HMDB0304124	--	Organic compounds	Organic oxygen compounds	Organooxygen compounds	Carbohydrates and carbohydrate conjugates
neg_1972	N-Acetylbialaphos	1.60532e-09	1.60532e-09	1.60532e-09	1.60532e-09	1.60532e-09	1.60532e-09	78.138	86.4854	102.908	114.208	87.1025	85.5857	0	1	0	unchanged	-0.100818	0.615235	0.349319	unchanged	35.7939	0.00932164	1.09971	up	35.6931	0.00659157	1.10663	up	-5.33686	C13H24N3O7P	400.103	2.11588	C17951	Phosphonate and phosphinate metabolism(ko00440);;Biosynthesis of secondary metabolites(ko01110)	--	--	--	--	--	--
neg_1978	Gibberellin A7	87.1645	83.7441	91.4719	44.1342	51.0433	46.737	87.723	105.221	93.1302	82.1978	117.228	124.558	0.886638	0.000194708	1.38187	up	-0.179533	0.443754	0.54483	unchanged	1.1909	0.0406041	1.02702	up	0.124727	0.264214	0.643248	unchanged	-6.74777	C19H22O5	365.114	2.13048	C11867	Diterpenoid biosynthesis(ko00904);;Biosynthesis of secondary metabolites(ko01110)	HMDB0303475	--	Organic compounds	Lipids and lipid-like molecules	Prenol lipids	Diterpenoids
neg_1987	Helecin	34.6099	44.9497	47.3431	6.31029	12.5828	8.89536	9.1143	4.71708	10.0932	3.86395	3.00626	4.12985	2.19117	0.00565035	1.35201	up	1.12098	0.115686	1.04628	unchanged	-1.33697	0.0868078	0.9345	unchanged	-2.40716	0.00578463	1.08845	down	20.7318	C13H16O7	305.07	2.15235	--	--	--	--	--	--	--	--
neg_1989	5-O-Caffeoylshikimic acid	4.10111	3.36764	1.60532e-09	2.43825	3.005	4.79919	396.961	413.665	402.778	522.466	511.042	539.958	-0.455621	0.566845	0.42465	unchanged	-0.374886	0.000812157	1.31092	down	7.26324	0.000237371	1.11973	up	7.34398	5.96298e-05	1.12089	up	-27.7306	C16H16O8	371.045	2.15235	C10434	Phenylpropanoid biosynthesis(ko00940);;Flavonoid biosynthesis(ko00941);;Stilbenoid, diarylheptanoid and gingerol biosynthesis(ko00945);;Metabolic pathways(ko01100);;Biosynthesis of secondary metabolites(ko01110)	HMDB0033999	73263-62-4	Organic compounds	Phenylpropanoids and polyketides	Cinnamic acids and derivatives	Hydroxycinnamic acids and derivatives
neg_1990	Valienone	31.2791	32.1579	37.0227	29.166	32.6139	38.4485	2079.87	2102.39	2054.98	2114.91	2175.63	2194.41	0.00332559	0.982348	0.016562	unchanged	-0.056189	0.0540731	1.10424	unchanged	6.01573	0.000105907	1.12003	up	5.95622	3.39366e-05	1.12114	up	-20.8361	C7H10O5	209.019	2.15973	C17696	Metabolic pathways(ko01100);;Biosynthesis of secondary metabolites(ko01110)	--	--	--	--	--	--
neg_1993	8-Hydroxybergapten	33.052	39.9242	39.2386	78.9106	69.203	70.4196	147.807	186.193	171.704	100.836	159.535	173.516	-0.96159	0.00111586	1.36695	down	0.220974	0.408688	0.574857	unchanged	0.989467	0.0815961	0.94958	unchanged	2.17203	0.00570016	1.10466	up	-24.7419	C12H8O5	267.001	2.17438	C22445	Biosynthesis of various plant secondary metabolites(ko00999)	HMDB0036628	1603-47-0	Organic compounds	Phenylpropanoids and polyketides	Coumarins and derivatives	Furanocoumarins
neg_1999	Bacampicillin	99.0351	105.824	117.708	58.7282	17.5802	40.9676	254.647	272.733	278.07	111.416	91.3254	129.309	1.45969	0.0161423	1.30489	up	1.27839	0.000632007	1.31049	up	1.50149	0.0116865	1.02085	up	1.3202	8.79829e-05	1.11437	up	-14.0911	C21H27N3O7S	500.12	2.16712	C08122	--	HMDB0015540	50972-17-3	Organic compounds	Organoheterocyclic compounds	Lactams	Beta lactams
neg_2000	OA-6129 B1	437.765	423.348	443.185	348.672	393.296	368.746	429.223	455.286	470.846	658.536	667.102	703.254	0.231786	0.0229993	1.27897	up	-0.582023	0.000275943	1.31065	down	0.869205	8.58022e-05	1.11192	up	0.0553969	0.299567	0.597536	unchanged	-4.25438	C20H31N3O8S	508.151	2.17438	C17373	Carbapenem biosynthesis(ko00332);;Biosynthesis of secondary metabolites(ko01110)	--	--	--	--	--	--
neg_2003	Salicylic acid	446.135	436.788	452.596	410.014	423.225	402.189	52.374	55.0535	52.9916	72.9722	71.9329	66.5643	0.112389	0.0143537	1.26974	up	-0.398603	0.00645191	1.28805	down	-2.54649	9.28816e-05	1.11953	down	-3.05748	8.85911e-05	1.12093	down	-5.36116	C7H6O3	173	2.18888	C00805	Biosynthesis of various alkaloids(ko00996);;Metabolic pathways(ko01100);;Biosynthesis of secondary metabolites(ko01110);;Plant hormone signal transduction(ko04075)	HMDB0001895	69-72-7	Organic compounds	Benzenoids	Benzene and substituted derivatives	Benzoic acids and derivatives
neg_2004	4-Methoxy-2,2'-bipyrrole-5-carbaldehyde	117.061	100.026	110.316	105.999	86.0619	109.065	69.341	77.6439	81.7226	73.6482	73.8583	76.3116	0.120702	0.380098	0.625641	unchanged	0.0311772	0.701901	0.283477	unchanged	-0.428042	0.0682234	0.975725	unchanged	-0.517566	0.00745729	1.05035	down	-4.47793	C10H10N2O2	189.066	2.18888	C21570	Metabolic pathways(ko01100);;Biosynthesis of secondary metabolites(ko01110)	--	--	--	--	--	--
neg_2006	6-Demethylsterigmatocystin	626.8	620.495	659.769	644.081	669.825	643.464	9542.86	9438.64	9381.44	9417.16	9613.19	9628.2	-0.037563	0.331131	0.683191	unchanged	-0.014958	0.307132	0.679745	unchanged	3.87198	4.5064e-05	1.12018	up	3.89458	9.30407e-06	1.12117	up	13.5518	C17H10O6	355.05	2.18888	C03683	Aflatoxin biosynthesis(ko00254);;Metabolic pathways(ko01100);;Biosynthesis of secondary metabolites(ko01110)	HMDB0033657	30461-65-5	Organic compounds	Phenylpropanoids and polyketides	Sterigmatocystins	--
neg_2010	Benzoylecgonine	227.653	269.513	134.285	326.156	154.877	208.651	17.693	27.2181	34.1201	11.0608	38.7573	12.5967	-0.127265	0.779078	0.208033	unchanged	0.340535	0.623444	0.348434	unchanged	-3.46597	0.0499103	1.00542	down	-2.99817	0.0423122	1.0272	down	6.59842	C16H19NO4	324.103	2.19615	C10847	--	HMDB0041836	519-09-5	Organic compounds	Benzenoids	Benzene and substituted derivatives	Benzoic acids and derivatives
neg_2012	Cornoside	791.691	803.11	823.562	872.419	865.56	840.087	1758.31	1786.48	1838.79	1460.92	1435.56	1502.89	-0.0922588	0.0172235	1.24519	down	0.291267	0.000512915	1.30576	up	0.77101	0.000118824	1.1174	up	1.15454	0.000110436	1.11977	up	-16.0291	C14H20O8	677.22	2.19615	--	--	HMDB0302801	--	Organic compounds	Organic oxygen compounds	Organooxygen compounds	Carbohydrates and carbohydrate conjugates
neg_2021	N(alpha)-Acetyl-L-2,4-diaminobutyrate	28.9639	36.6408	36.0508	11.1701	10.7455	12.3748	12.9316	15.1761	15.9924	1.60532e-09	1.60532e-09	1.60532e-09	1.56781	0.00968502	1.3635	up	33.0922	0.00385281	1.31803	up	-32.7293	0.00181773	1.11621	down	-1.20483	0.00911787	1.08127	down	38.459	C6H12N2O3	159.084	2.22507	C19929	Glycine, serine and threonine metabolism(ko00260);;Metabolic pathways(ko01100)	--	--	--	--	--	--
neg_2022	Senkyunolide B	2008.09	1991.85	2019.25	872.919	895.564	878.399	1113.15	1106.07	1131.27	140.356	267.403	268.36	1.18527	6.27939e-08	1.39706	up	2.30902	0.00174181	1.32193	up	-1.96895	0.00345151	1.11082	down	-0.845196	1.43143e-07	1.12091	down	1.75423	C12H12O3	203.072	2.22507	--	--	--	--	--	--	--	--
neg_2029	N-Glycoloyl-neuraminate	11889.3	11144.5	11556.9	13009.8	13325.2	12499.7	12224.8	13156	12043.3	31667.7	32692	33367.6	-0.166961	0.0121787	1.27109	down	-1.3848	1.3739e-05	1.32578	down	1.33141	6.35517e-05	1.11856	up	0.113578	0.093446	0.849593	unchanged	-5.85803	C11H19NO10	360.068	2.23233	C03410	Amino sugar and nucleotide sugar metabolism(ko00520)	HMDB0000833	1113-83-3	Organic compounds	Organic oxygen compounds	Organooxygen compounds	Carbohydrates and carbohydrate conjugates
neg_2031	4-Methylthiobutyl-desulfoglucosinolate	4210.28	3926.79	4033.84	4534.65	4702.21	4503.45	4193.15	4754.92	4187.45	11623.6	11753	11998.8	-0.174978	0.00873475	1.29984	down	-1.42928	3.12352e-05	1.32587	down	1.36433	7.50362e-06	1.11962	up	0.110036	0.224008	0.69054	unchanged	-16.3952	C12H23NO6S2	362.066	2.23233	C17248	Glucosinolate biosynthesis(ko00966);;2-Oxocarboxylic acid metabolism(ko01210)	--	--	--	--	--	--
neg_2036	Sesamoside	8.93441	32.3627	37.2086	16.5932	19.5366	19.2675	269.44	275.048	273.344	173.445	144.605	186.538	0.502982	0.471047	0.561186	unchanged	0.696697	0.0126096	1.29188	up	3.18722	0.0065297	1.10523	up	3.38093	0.000885188	1.11834	up	30.6009	C17H24O12	419.132	2.23233	--	--	--	--	--	--	--	--
neg_2039	dAMP	2096.42	1841.32	1937.28	2619.38	2678.52	2431.88	2211.27	2870.17	2277.1	16996.9	16811	17926.6	-0.395831	0.00418416	1.3228	down	-2.81363	2.02e-05	1.32614	down	2.74263	0.000329139	1.11902	up	0.324824	0.130454	0.833571	unchanged	-1.69154	C10H14N5O6P	721.149	2.23233	C00360	Purine metabolism(ko00230);;Metabolic pathways(ko01100);;Nucleotide metabolism(ko01232)	HMDB0000905	653-63-4	Organic compounds	Nucleosides, nucleotides, and analogues	Purine nucleotides	Purine deoxyribonucleotides
neg_2043	trans-cinnamate	37.6955	42.7241	35.9793	34.5736	39.9086	29.0304	108.281	97.1093	103.963	75.1883	70.7416	79.0956	0.169271	0.324324	0.696291	unchanged	0.459169	0.00303385	1.27648	up	1.12028	0.000710562	1.09943	up	1.41018	0.000239122	1.11341	up	0.499932	C9H7O2-	146.037	2.2396	C00423	Ubiquinone and other terpenoid-quinone biosynthesis(ko00130);;Phenylalanine metabolism(ko00360);;Phenylpropanoid biosynthesis(ko00940);;Biosynthesis of various alkaloids(ko00996);;Biosynthesis of various plant secondary metabolites(ko00999);;Metabolic pathways(ko01100);;Biosynthesis of secondary metabolites(ko01110)	HMDB0000930	140-10-3	Organic compounds	Phenylpropanoids and polyketides	Cinnamic acids and derivatives	Cinnamic acids
neg_2048	Gluconasturtiin	175.25	143.842	173.741	209.352	228.923	191.491	231.568	268.566	233.053	593.629	604.943	630.666	-0.353718	0.0375416	1.17041	down	-1.31899	2.5475e-05	1.32289	down	1.53835	1.30717e-05	1.11699	up	0.573082	0.00772191	1.04257	up	-3.51411	C15H21NO9S2	458.034	2.2396	C08417	Glucosinolate biosynthesis(ko00966);;Biosynthesis of secondary metabolites(ko01110);;2-Oxocarboxylic acid metabolism(ko01210)	HMDB0038423	499-30-9	Organic compounds	Organic oxygen compounds	Organooxygen compounds	Carbohydrates and carbohydrate conjugates
neg_2051	GDP-mannose	3.38858	1.60532e-09	1.60532e-09	0.116086	4.26238	2.56574	208.732	198.88	186.961	48.0892	62.934	37.4341	-1.03513	0.512564	0.472161	unchanged	2.00181	0.000125195	1.31676	up	4.41809	0.0213822	1.06767	up	7.45503	0.000737431	1.11888	up	-23.5723	C16H25N5O16P2	604.056	2.2396	C00096	Fructose and mannose metabolism(ko00051);;Ascorbate and aldarate metabolism(ko00053);;N-Glycan biosynthesis(ko00510);;Amino sugar and nucleotide sugar metabolism(ko00520);;Metabolic pathways(ko01100);;Biosynthesis of secondary metabolites(ko01110);;Biosynthesis of cofactors(ko01240);;Biosynthesis of nucleotide sugars(ko01250)	HMDB0001163	3123-67-9	Organic compounds	Nucleosides, nucleotides, and analogues	Purine nucleotides	Purine nucleotide sugars
neg_2052	Coenzyme F420-1	1.60532e-09	9.41812	4.73357	8.55584	4.20956	1.60532e-09	56.5772	46.9	43.5487	159.001	104.321	119.538	0.148736	0.906011	0.0876339	unchanged	-1.38075	0.0343796	1.22158	down	4.90651	0.0153205	1.08235	up	3.37702	0.00125311	1.09624	up	16.249	C24H29N4O15P	643.14	2.2396	C19152	Metabolic pathways(ko01100);;Biosynthesis of cofactors(ko01240)	--	--	--	--	--	--
neg_2055	4-Methylene-L-glutamate	133.355	191.466	111.662	183.963	111.53	125.259	1.60532e-09	2.73033	2.23744	3.20024	2.83075	4.31199	0.0529557	0.879944	0.112053	unchanged	-1.05798	0.154749	0.910435	unchanged	-5.34625	0.0253254	1.06546	down	-6.45718	0.026229	1.06417	down	6.65778	C6H9NO4	194.024	2.24673	C00651	C5-Branched dibasic acid metabolism(ko00660)	HMDB0029433	16804-57-2	Organic compounds	Organic acids and derivatives	Carboxylic acids and derivatives	Amino acids, peptides, and analogues
neg_2059	S-(2-Carboxypropyl)cysteine	180.924	196.568	172.084	172.752	198.268	207.691	284.704	277.435	280.829	438.965	457.095	492.672	-0.0745235	0.4908	0.500715	unchanged	-0.720219	0.00666661	1.30818	down	1.26286	0.000332658	1.1095	up	0.61716	0.00303617	1.10848	up	-3.1308	C7H13NO4S	242.025	2.25387	--	--	HMDB0030411	66512-75-2	Organic compounds	Organic acids and derivatives	Carboxylic acids and derivatives	Amino acids, peptides, and analogues
neg_2060	Senkyunolide F	116.948	110.31	120.716	121.611	117.683	125.206	9.55813	13.0561	2.28187	9.86601	5.99224	1.60532e-09	-0.0669406	0.221771	0.828763	unchanged	0.650683	0.520561	0.439872	unchanged	-4.52261	1.06441e-05	1.11816	down	-3.80499	1.67236e-05	1.11756	down	26.1971	C12H14O3	251.098	2.25387	--	--	--	--	--	--	--	--
neg_2061	N-Acetyl-D-glucosamine	1.60532e-09	1.60532e-09	1.60532e-09	1.60532e-09	5.16865	1.60532e-09	68.5688	59.6822	51.6017	48.0766	25.7617	28.3496	-29.9993	0.42265	0.624952	unchanged	0.815592	0.0455536	1.10681	up	4.30529	0.0379038	1.02211	up	35.1202	0.00661366	1.10654	up	20.3129	C8H15NO6	256.064	2.25387	C00140	Amino sugar and nucleotide sugar metabolism(ko00520);;Metabolic pathways(ko01100);;Biosynthesis of nucleotide sugars(ko01250);;ABC transporters(ko02010)	HMDB0000215	7512-17-6	Organic compounds	Organic oxygen compounds	Organooxygen compounds	Carbohydrates and carbohydrate conjugates
neg_2067	dCTP	49.1663	106.632	62.4785	122.669	97.2358	97.8324	1.60532e-09	48.7088	6.7096	156.882	66.5466	71.7398	-0.541675	0.187736	0.910981	unchanged	-2.4131	0.0938386	1.02391	unchanged	-0.106298	0.825055	0.137299	unchanged	-1.97772	0.0796686	0.853658	unchanged	-39.1032	C9H16N3O13P3	487.946	2.25387	C00458	Pyrimidine metabolism(ko00240);;Metabolic pathways(ko01100);;Nucleotide metabolism(ko01232)	HMDB0000998	2056-98-6	Organic compounds	Nucleosides, nucleotides, and analogues	Pyrimidine nucleotides	Pyrimidine deoxyribonucleotides
neg_2068	1-epi-Valienol 1-phosphate	2009.86	1826.59	1239.76	2187.97	1359.83	1480.55	2121.57	2120.87	2055.24	3466.48	2445.06	2397.43	0.0136675	0.965591	0.0321451	unchanged	-0.39985	0.193992	0.919356	unchanged	0.724586	0.0706102	0.87758	unchanged	0.311069	0.220855	0.73734	unchanged	-17.0508	C7H13O8P	511.054	2.24673	C21209	Biosynthesis of secondary metabolites(ko01110)	--	--	--	--	--	--
neg_2072	Macrophylloside A	1.60532e-09	1.60532e-09	1.60532e-09	1.60532e-09	1.60532e-09	1.60532e-09	287.219	386.811	382.382	838.417	773.593	826.716	0	1	0	unchanged	-1.20695	0.000736881	1.31019	down	38.8814	0.000601496	1.11897	up	37.6745	0.00840265	1.10263	up	7.38601	C40H44O22	911.208	2.24673	--	--	--	--	--	--	--	--
neg_2077	dTDP-D-glucuronate	2061.46	1902.62	1956.22	2040.18	2062.17	1974.12	1701.06	1787.02	1647.82	2586.68	2702.24	2656.34	-0.0375613	0.399953	0.60989	unchanged	-0.629476	7.49279e-05	1.31996	down	0.38686	0.000181232	1.10986	up	-0.205055	0.0139275	1.01378	down	-5.29735	C16H24N2O17P2	613.021	2.26113	C06017	Polyketide sugar unit biosynthesis(ko00523);;Biosynthesis of secondary metabolites(ko01110)	--	--	--	--	--	--
neg_2090	O-Ureido-L-serine	42883.5	41607.6	42872.7	42452	44052	42878.5	38897.7	37871.8	38055.1	37351.7	39036.1	38402.5	-0.0226864	0.352484	0.650996	unchanged	0.000430724	0.98548	0.0123461	unchanged	-0.172642	0.00209041	1.07837	down	-0.149524	0.00189969	1.08712	down	-31.5271	C4H9N3O4	198.022	2.28282	C20639	Metabolic pathways(ko01100);;Biosynthesis of secondary metabolites(ko01110)	--	--	--	--	--	--
neg_2092	4-Fluoromuconolactone	6500.08	6384.99	6537.91	6393.87	6560.34	6496.95	6015.12	5684.98	5809.94	4804.99	4980.69	4930.19	-0.00209188	0.895037	0.0979057	unchanged	0.25081	0.00307	1.29284	up	-0.402484	2.57142e-05	1.11579	down	-0.149582	0.010632	1.06336	down	27.8036	C6H5FO4	180.996	2.28282	C16476	Metabolic pathways(ko01100)	--	--	--	--	--	--
neg_2096	2,6-Dihydroxynicotinate	14046	13602.2	13847.5	13891.2	14256.6	14100.6	12587.3	12323	12460.7	12375.4	12960.9	12802.6	-0.0259375	0.208473	0.841294	unchanged	-0.029347	0.280178	0.740253	unchanged	-0.147631	0.00502881	1.07358	down	-0.151041	0.00193123	1.09574	down	-5.78376	C6H5NO4	200.019	2.28282	C15523	Nicotinate and nicotinamide metabolism(ko00760)	--	--	--	--	--	--
neg_2099	12-Deoxyaklanonic acid	140.555	138.41	136.168	129.518	132.094	147.825	121.149	147.919	130.08	84.4251	82.3476	108.269	0.0199374	0.774173	0.223473	unchanged	0.537274	0.0226063	1.16208	up	-0.573988	0.0148398	1.02124	down	-0.0566514	0.569644	0.355563	unchanged	0.485314	C21H18O7	381.098	2.28282	C12420	Metabolic pathways(ko01100);;Biosynthesis of secondary metabolites(ko01110)	--	--	--	--	--	--
neg_2100	1-O-Feruloyl-D-Glucose	246.036	245.312	233.604	231.412	241.403	236.687	192.073	197.95	211.58	187.969	173.975	170.386	0.0310782	0.362983	0.644193	unchanged	0.17649	0.0431495	1.09733	up	-0.414486	0.0021203	1.09726	down	-0.269074	0.00605403	1.06063	down	18.3799	C16H20O9	391.087	2.28282	--	--	--	--	--	--	--	--
neg_2103	6''-O-Malonyldaidzin	0.46884	11.0325	18.1659	1.60532e-09	0.611596	4.36411	4128.44	4046.5	4203.13	3266.44	3360.36	3432.68	2.5759	0.246712	0.855035	unchanged	0.29923	0.000311544	1.30931	up	10.9814	0.000203914	1.11986	up	8.7047	0.000100269	1.12097	up	-20.6354	C24H22O12	537.07	2.27568	--	--	HMDB0041263	124590-31-4	Organic compounds	Phenylpropanoids and polyketides	Coumarins and derivatives	Furanocoumarins
neg_2111	3'-Keto-3'-deoxy-ATP	116.032	112.31	150.178	111.785	135.04	131.345	68.8724	36.095	94.4233	30.8923	81.0397	56.7686	0.00133076	0.993871	0.00580099	unchanged	0.241133	0.669939	0.298139	unchanged	-1.16457	0.0239398	1.01655	down	-0.924768	0.0508051	0.920845	unchanged	22.7052	C10H14N5O13P3	539.961	2.29008	C07024	Metabolic pathways(ko01100);;Biosynthesis of secondary metabolites(ko01110)	--	--	--	--	--	--
neg_2116	Nicotinamide riboside (chloride)	1.60532e-09	2.14969	1.60532e-09	2.35155	1.60532e-09	1.60532e-09	2.05045	9.17782	6.49183	155.605	200.195	203.876	-0.12948	0.952546	0.0442965	unchanged	-4.98113	0.00652661	1.30867	down	7.89484	0.0067898	1.10498	up	3.04318	0.117923	0.855591	unchanged	-2.58554	C11H15N2O5+	276.072	2.30435	--	--	--	--	--	--	--	--
neg_2128	2,6-Dihydroxypseudooxynicotine	41.0253	36.4062	34.2354	34.9293	25.4353	25.705	40.5528	49.911	35.3771	56.7714	63.2083	58.6857	0.375628	0.0943176	1.05475	unchanged	-0.505659	0.037191	1.17445	down	1.05369	0.0023791	1.09012	up	0.172398	0.392538	0.503315	unchanged	-5.04439	C10H14N2O3	231.074	2.31162	C15986	Nicotinate and nicotinamide metabolism(ko00760);;Metabolic pathways(ko01100)	--	--	--	--	--	--
neg_2129	N-Formimino-L-aspartate	58.7672	74.6566	67.9371	22.1228	29.6596	37.6169	1.60532e-09	3.72946	3.93603	49.8098	40.4091	41.7912	1.17145	0.00436992	1.32123	up	-4.10613	0.00155274	1.31251	down	0.562313	0.0661002	0.895047	unchanged	-4.71526	0.00302272	1.10911	down	-3.40902	C5H8N2O4	319.088	2.31162	C03409	Histidine metabolism(ko00340);;Metabolic pathways(ko01100)	--	--	--	--	--	--
neg_2140	10-Hydroxycamtothecin	147.51	172.817	173.621	142.142	157.774	144.734	208.652	188.564	220.91	227.982	207.551	208.638	0.151687	0.189103	0.895291	unchanged	-0.0595454	0.497772	0.466827	unchanged	0.534772	0.0018325	1.08757	up	0.323539	0.0318381	0.954889	unchanged	-9.0726	C20H16N2O5	399.072	2.3332	--	--	--	--	--	--	--	--
neg_2145	Daidzin	1438.78	1350.57	1401.52	1571.14	1508.98	1454.97	1158.19	1183.92	1293.29	1246.44	1327.48	1374.18	-0.113883	0.0570816	1.12557	unchanged	-0.119048	0.135629	0.906328	unchanged	-0.199968	0.01794	0.996799	unchanged	-0.205132	0.0265215	0.992466	unchanged	4.94324	C21H20O9	451.072	2.34033	C10216	Isoflavonoid biosynthesis(ko00943)	HMDB0033991	552-66-9	Organic compounds	Phenylpropanoids and polyketides	Isoflavonoids	Isoflavonoid O-glycosides
neg_2146	Cytidine 5'-{[hydroxy(2-hydroxypropyl)phosphonoyl]phosphate}	1.60532e-09	1.60532e-09	1.60532e-09	1.60532e-09	1.60532e-09	1.60532e-09	86.298	74.8752	108.798	112.94	117.018	138.295	0	1	0	unchanged	-0.447894	0.0645375	1.04898	unchanged	36.1541	0.00407561	1.11126	up	35.7062	0.0120414	1.09476	up	23.834	C12H21N3O11P2	466.05	2.34033	C22217	Metabolic pathways(ko01100);;Biosynthesis of secondary metabolites(ko01110)	--	--	--	--	--	--
neg_2147	5-Carboxy-2-oxohept-3-enedioate	1289.81	1225.96	1265.98	1352.93	1398.07	1365.45	926.757	887.667	958.001	921.848	940.112	1015.38	-0.122347	0.0105103	1.29194	down	-0.0535852	0.381308	0.5909	unchanged	-0.516666	0.00126532	1.10741	down	-0.447904	0.000271203	1.10648	down	-3.02405	C8H8O7	477.051	2.34033	C04052	Tyrosine metabolism(ko00350);;Metabolic pathways(ko01100)	--	--	--	--	--	--
neg_2148	Oroxylin A-7-O-glucuronide	45807.4	44365.4	46554.1	49056.9	50532.7	49568.9	31570.5	30846.5	31758.9	31667.6	34999	35010.3	-0.125549	0.00848124	1.30882	down	-0.110563	0.146751	0.978833	unchanged	-0.552853	0.00188098	1.1078	down	-0.537868	0.000473339	1.11585	down	-21.8751	C22H20O11	495.06	2.34033	--	--	HMDB0246212	--	Organic compounds	Organoheterocyclic compounds	Triazines	1,3,5-triazines
neg_2152	Indoleglycerol phosphate	321.545	336.412	338.346	228.74	196.028	196.525	145.04	130.839	138.55	107.218	113.013	113.954	0.681311	0.0021839	1.37203	up	0.310479	0.0103516	1.25563	up	-0.894626	0.0103621	1.09169	down	-1.26546	1.47411e-05	1.11856	down	10.1998	C11H14NO6P	332.057	2.34747	C03506	Phenylalanine, tyrosine and tryptophan biosynthesis(ko00400);;Benzoxazinoid biosynthesis(ko00402);;Biosynthesis of various plant secondary metabolites(ko00999);;Metabolic pathways(ko01100);;Biosynthesis of secondary metabolites(ko01110);;Biosynthesis of amino acids(ko01230)	HMDB0303952	--	Organic compounds	Organoheterocyclic compounds	Indoles and derivatives	Indoles
neg_2154	Yersiniabactin	50.718	28.6585	47.2399	22.6362	30.9058	27.5417	87.7689	124.944	97.3218	73.5714	63.1868	86.2478	0.642981	0.14619	1.01003	unchanged	0.475348	0.104292	0.98937	unchanged	1.4596	0.0117147	1.07321	up	1.29197	0.0147014	1.0307	up	17.0184	C21H27N3O4S3	526.123	2.3546	C12038	Biosynthesis of secondary metabolites(ko01110)	HMDB0259950	--	Organic compounds	Organic acids and derivatives	Carboxylic acids and derivatives	Amino acids, peptides, and analogues
neg_2155	UDP-L-Ara4O	114.04	107.85	96.9997	126.64	99.8652	99.0094	50.3436	37.3653	21.7968	41.8215	40.5781	35.8481	-0.029663	0.844269	0.148152	unchanged	-0.110807	0.760498	0.226752	unchanged	-1.46091	0.0140307	1.08217	down	-1.54205	0.00397388	1.08078	down	-17.8989	C14H20N2O16P2	533.012	2.34747	C16155	Amino sugar and nucleotide sugar metabolism(ko00520);;Metabolic pathways(ko01100);;Biosynthesis of nucleotide sugars(ko01250)	--	--	--	--	--	--
neg_2157	3-Hydroxyglabrol	256.884	277.502	292.015	281.412	282.662	271.196	226.855	209.581	230.975	222.793	207.553	229.568	-0.0154029	0.805624	0.189207	unchanged	0.0162966	0.800149	0.179547	unchanged	-0.339967	0.00368491	1.08557	down	-0.308267	0.0168729	1.01966	down	12.0386	C25H28O5	429.173	2.36173	--	--	HMDB0029532	74148-41-7	Organic compounds	Phenylpropanoids and polyketides	Flavonoids	Flavans
neg_2158	Peonidin 3-O-glucoside	1.60532e-09	1.60532e-09	8.61444	1.60532e-09	1.60532e-09	1.60532e-09	97.5776	88.7098	113.65	117.829	110.478	106.408	30.7363	0.42265	0.624949	unchanged	-0.158268	0.250499	0.776475	unchanged	36.0163	0.000896087	1.1183	up	5.12176	0.00219336	1.10691	up	-8.52594	C22H23O11+	484.095	2.36173	C12141	Anthocyanin biosynthesis(ko00942)	HMDB0013689	68795-37-9	Organic compounds	Phenylpropanoids and polyketides	Flavonoids	Flavonoid glycosides
neg_2159	Guanine	151.64	133.73	143.482	150.815	136.736	139.881	133.286	140.543	157.054	134.12	97.7949	107.943	0.00478246	0.947282	0.0494488	unchanged	0.342363	0.0891956	1.01234	unchanged	-0.330764	0.0996476	0.876068	unchanged	0.00681654	0.942237	0.0433647	unchanged	18.5142	C5H5N5O	196.05	2.36902	C00242	Purine metabolism(ko00230);;Metabolic pathways(ko01100);;Nucleotide metabolism(ko01232)	HMDB0000132	73-40-5	Organic compounds	Organoheterocyclic compounds	Imidazopyrimidines	Purines and purine derivatives
neg_2161	N-Acetyl-alpha-D-glucosamine 1-phosphate	183.129	197.171	193.019	144.99	147.806	124.413	38.0468	27.5154	8.86403	22.1375	14.7084	22.7364	0.458566	0.00744971	1.32868	up	0.320929	0.626961	0.354453	unchanged	-2.80782	0.00161703	1.11086	down	-2.94545	0.000492282	1.11401	down	-0.21251	C8H16NO9P	346.054	2.36902	C04501	Amino sugar and nucleotide sugar metabolism(ko00520);;Metabolic pathways(ko01100);;Biosynthesis of nucleotide sugars(ko01250)	HMDB0001367	6866-69-9	Organic compounds	Organic oxygen compounds	Organooxygen compounds	Carbohydrates and carbohydrate conjugates
neg_2162	Bisdemethoxycurcumin	203.689	215.528	206.158	194.571	172.386	216.241	302.219	311.311	323.918	353.526	308.622	359.984	0.100736	0.383818	0.658174	unchanged	-0.124771	0.215891	0.837508	unchanged	0.809525	0.0025191	1.07879	up	0.584018	0.000530407	1.11054	up	26.7954	C19H16O4	353.111	2.36902	C17743	Stilbenoid, diarylheptanoid and gingerol biosynthesis(ko00945);;Biosynthesis of secondary metabolites(ko01110)	HMDB0002114	24939-16-0	Organic compounds	Phenylpropanoids and polyketides	Diarylheptanoids	Linear diarylheptanoids
neg_2163	3-Oxo-3-ureidopropanoate	257.044	277.856	304.075	211.875	273.52	252.63	669.235	675.694	669.432	526.219	542.477	527.509	0.184958	0.216782	0.833275	unchanged	0.335676	0.000333491	1.32371	up	1.11291	0.00220864	1.11068	up	1.26362	0.000950352	1.11847	up	-4.99137	C4H6N2O4	291.057	2.38328	C15607	Pyrimidine metabolism(ko00240);;Metabolic pathways(ko01100)	--	--	--	--	--	--
neg_2166	dTDP-L-mycarose	20.8079	15.5155	19.9923	20.6282	11.4537	10.221	14203.5	14055.4	14636.6	11513.6	11917.6	12037.4	0.412781	0.294525	0.750027	unchanged	0.274288	0.00048611	1.30488	up	9.71157	0.000178943	1.11991	up	9.57307	0.000148876	1.12091	up	3.21359	C17H28N2O14P2	567.078	2.38328	C11916	Polyketide sugar unit biosynthesis(ko00523);;Metabolic pathways(ko01100);;Biosynthesis of secondary metabolites(ko01110);;Biosynthesis of nucleotide sugars(ko01250)	--	--	--	--	--	--
neg_2170	Urocanic acid	1497.14	1411.86	1423.1	1407.46	1378.3	1383.44	608.687	569.092	615.649	446.966	458.376	450.885	0.0552991	0.170482	0.968936	unchanged	0.403121	0.0072851	1.30144	up	-1.62017	1.28517e-05	1.12008	down	-1.27235	8.37933e-05	1.11836	down	4.49131	C6H6N2O2	321.085	2.39055	C00785	Histidine metabolism(ko00340);;Metabolic pathways(ko01100)	HMDB0000301	3465-72-3	Organic compounds	Organoheterocyclic compounds	Azoles	Imidazoles
neg_2177	Trans-5-O-(p-Coumaroyl)shikimate	357.623	258.863	295.127	302.816	306.32	349.77	22757	22201.4	22645.8	21890.2	22233.4	22250.1	-0.072969	0.661182	0.328666	unchanged	0.0264994	0.126496	0.936667	unchanged	6.11308	2.17335e-05	1.12025	up	6.21255	3.69735e-05	1.12111	up	-29.1218	C16H16O7	355.05	2.40412	--	--	--	--	--	--	--	--
neg_2178	Glabrone	38.7394	31.2655	32.2388	28.3632	45.443	18.7122	243.192	232.425	283.236	260.394	243.99	204.656	0.1442	0.724297	0.272257	unchanged	0.0979518	0.504111	0.45784	unchanged	2.93806	0.00190348	1.10291	up	2.89181	0.00422065	1.10999	up	-3.26563	C20H16O5	371.068	2.40412	--	--	HMDB0029533	60008-02-8	Organic compounds	Phenylpropanoids and polyketides	Isoflavonoids	Pyranoisoflavonoids
neg_2179	Ayapin	6.12963	0.582407	1.60532e-09	7.35698	6.88389	2.31233	313.242	312.259	346.036	385.634	340.7	356.655	-1.30229	0.26695	0.759923	unchanged	-0.156678	0.0989542	0.973356	unchanged	6.03176	0.00118464	1.11721	up	7.17737	0.000879483	1.11851	up	11.9891	C10H6O4	425.056	2.40412	C18078	--	HMDB0301806	494-56-4	Organic compounds	Phenylpropanoids and polyketides	Coumarins and derivatives	--
neg_2182	4-Methylthio-2-oxobutanoic acid	34.9016	38.0112	44.5197	29.599	38.4207	30.2668	36.394	41.7507	40.4073	34.0243	35.7306	35.9375	0.256766	0.186617	0.870154	unchanged	0.165647	0.102911	1.0359	unchanged	0.104807	0.477734	0.438348	unchanged	0.0136885	0.915704	0.0639245	unchanged	8.15204	C5H8O3S	295.034	2.41125	C01180	Cysteine and methionine metabolism(ko00270);;D-Amino acid metabolism(ko00470);;Glucosinolate biosynthesis(ko00966);;Metabolic pathways(ko01100);;Biosynthesis of secondary metabolites(ko01110);;2-Oxocarboxylic acid metabolism(ko01210)	HMDB0001553	583-92-6	Organic compounds	Lipids and lipid-like molecules	Fatty Acyls	Fatty acids and conjugates
neg_2184	Feruloylputrescine	9.5169	14.2142	11.197	3.67008	8.02937	6.14994	154.825	141.692	159.526	151.113	139.156	155.232	0.968515	0.0383547	1.16847	up	0.0337381	0.650965	0.316719	unchanged	4.64148	0.000590137	1.11759	up	3.70671	0.000784862	1.11782	up	7.26842	C14H20N2O3	285.124	2.41852	C10497	Arginine and proline metabolism(ko00330);;Metabolic pathways(ko01100)	HMDB0033463	501-13-3	Organic compounds	Phenylpropanoids and polyketides	Cinnamic acids and derivatives	Hydroxycinnamic acids and derivatives
neg_2186	Kaempferol-3-O-(6''-p-coumaroyl)glucoside (Tiliroside)	196.95	170.169	146.7	156.423	115.638	125.163	64.2058	83.0792	112.198	119.362	73.2156	97.8734	0.37131	0.112622	0.998183	unchanged	-0.162655	0.621203	0.34178	unchanged	-0.451655	0.12189	0.784154	unchanged	-0.98562	0.0136339	1.01269	down	-4.26793	C30H26O13	593.128	2.41852	--	--	--	--	--	--	--	--
neg_2187	C20821	101.296	95.6561	78.4361	116.881	110.545	107.358	26.3423	29.4746	32.845	26.4382	28.7916	29.3024	-0.28176	0.0867697	1.11789	unchanged	0.0688136	0.556809	0.419021	unchanged	-1.98565	0.000437715	1.11756	down	-1.63508	0.00826319	1.0929	down	-45.4132	C8H9NO3	188.025	2.42565	C20821	Carbapenem biosynthesis(ko00332);;Biosynthesis of secondary metabolites(ko01110)	--	--	--	--	--	--
neg_2190	Sanggenol L	4576.88	4431.88	4472.78	4062.93	4133.65	4072.8	635.873	593.35	628.502	555.336	540.859	543.102	0.135924	0.0037056	1.35873	up	0.180459	0.0216543	1.24143	up	-2.90391	1.96772e-05	1.12023	down	-2.85938	3.43739e-05	1.12094	down	45.8212	C25H26O6	443.167	2.42565	--	--	--	--	--	--	--	--
neg_2191	dTDP-madurosamine	1.60532e-09	7.44503	1.60532e-09	1.60532e-09	7.9233	1.60532e-09	437.086	448.033	449.772	435.323	456.403	470.024	-0.0898227	0.967029	0.0309052	unchanged	-0.0287394	0.477923	0.506397	unchanged	7.42515	0.000231173	1.11912	up	7.48623	7.25054e-07	1.121	up	18.2355	C16H27N3O14P2	592.105	2.42565	C21363	Polyketide sugar unit biosynthesis(ko00523);;Biosynthesis of secondary metabolites(ko01110)	--	--	--	--	--	--
neg_2198	Bergaptol-beta-glucopyranoside	1359.88	1226.94	1240.8	1309.51	1347.25	1382.08	22808.8	22474.4	22621.1	28843.7	30462.6	29971.7	-0.0774929	0.233999	0.836341	unchanged	-0.394802	0.00337227	1.31587	down	4.46629	0.000277556	1.11967	up	4.14898	8.64999e-07	1.12119	up	11.0271	C17H16O9	385.058	2.44707	--	--	--	--	--	--	--	--
neg_2201	Coniferyl aldehyde	101.051	100.148	103.641	93.8474	113.217	118.532	190.867	177.505	173.835	158.708	146.553	145.102	-0.0950385	0.454249	0.58065	unchanged	0.267752	0.0112697	1.21546	up	0.468004	0.0148486	1.03433	up	0.830795	0.00317207	1.11137	up	0.583632	C10H10O3	401.124	2.44707	C02666	Phenylpropanoid biosynthesis(ko00940);;Metabolic pathways(ko01100);;Biosynthesis of secondary metabolites(ko01110)	HMDB0141782	20649-42-7	Organic compounds	Benzenoids	Phenols	Methoxyphenols
neg_2202	Gibberellin A8	374.423	372.009	368.274	383.083	377.949	378.632	3912.81	3821.54	3785.91	3648.79	3797.75	3704.53	-0.0319463	0.0263351	1.20948	down	0.0469905	0.100746	0.968927	unchanged	3.2905	0.000166334	1.11993	up	3.36944	0.000114896	1.12097	up	1.14782	C19H24O7	409.151	2.44707	C03579	Diterpenoid biosynthesis(ko00904)	HMDB0303450	--	Organic compounds	Lipids and lipid-like molecules	Prenol lipids	Diterpenoids
neg_2203	Glafenine	6662.72	6420.66	6608.14	7288.07	7389.96	7262.94	10642.2	10305.3	10570.9	7494.16	8566.6	8466.31	-0.156052	0.00271043	1.36427	down	0.36182	0.0147339	1.2698	up	0.160748	0.126115	0.875407	unchanged	0.67862	1.53982e-05	1.11895	up	-1.51971	C19H17ClN2O4	417.085	2.44707	--	--	HMDB0252734	--	Organic compounds	Organoheterocyclic compounds	Quinolines and derivatives	Aminoquinolines and derivatives
neg_2204	3-Indolylmethyl glucosinolate	1.60532e-09	1.60532e-09	1.60532e-09	7.3375	1.60532e-09	6.77202	264.296	297.768	308.055	335.401	466.548	488.273	-31.4481	0.184158	0.986805	unchanged	-0.568334	0.0900392	1.08417	unchanged	6.51481	0.0122116	1.09306	up	37.3946	0.00206792	1.11662	up	-20.9686	C16H20N2O9S2	483.021	2.4542	--	--	--	--	--	--	--	--
neg_2209	6,7-Dimethoxy-2-[2-(4-methoxyphenyl)ethyl]chromone	107.543	106.902	116.236	98.5736	113.23	130.365	431.805	417.11	463.578	342.014	342.972	319.167	-0.049271	0.724219	0.271531	unchanged	0.38633	0.00619837	1.26995	up	1.5532	6.33153e-05	1.11371	up	1.9888	0.00114162	1.11715	up	13.4014	C20H20O5	375.105	2.46848	--	--	--	--	--	--	--	--
neg_2210	Malvidin-3-O-glucoside chloride	64.3215	85.0691	101.747	42.1696	95.1327	65.1743	203.26	197.765	219.567	190.492	199.22	183.346	0.310724	0.441285	0.554149	unchanged	0.114962	0.126743	0.93517	unchanged	1.50093	0.0100773	1.08439	up	1.30517	0.00154893	1.09831	up	-10.7597	C23H25O12+	528.099	2.46848	--	--	--	--	--	--	--	--
neg_2216	(R)-5,6-Dihydrothymine	1077.91	1084.82	1084.35	863.709	872.381	864.621	27.464	43.4526	28.3405	35.9682	25.8554	30.5848	0.32024	7.21575e-07	1.39655	up	0.103145	0.725878	0.2496	unchanged	-4.81474	3.38341e-09	1.12026	down	-5.03183	1.19357e-06	1.12118	down	29.1828	C5H8N2O2	163.032	2.4829	C21028	Pyrimidine metabolism(ko00240);;Metabolic pathways(ko01100)	--	--	--	--	--	--
neg_2218	Geranyl phosphate	93.5001	84.566	75.9206	88.3718	86.9046	88.1531	295.788	285.34	275.63	281.974	282.915	300.527	-0.0526642	0.598842	0.412306	unchanged	-0.0145082	0.747981	0.225477	unchanged	1.71598	0.000850682	1.1183	up	1.75413	1.52017e-05	1.11794	up	-24.8307	C10H19O4P	233.089	2.47562	C21203	Monoterpenoid biosynthesis(ko00902);;Biosynthesis of secondary metabolites(ko01110)	HMDB0062745	--	Organic compounds	Lipids and lipid-like molecules	Prenol lipids	Isoprenoid phosphates
neg_2219	2-Hydroxy-3-keto-5-methylthiopentenyl-1-phosphate	604.585	575.84	575.849	624.037	635.908	602.776	423.196	422.406	434.04	346.426	332.284	328.833	-0.0848937	0.0598201	1.10807	unchanged	0.344899	0.000313368	1.31456	up	-0.88657	9.61031e-05	1.11698	down	-0.456777	0.00125254	1.11196	down	-18.518	C6H11O6PS	240.99	2.4829	C15651	Cysteine and methionine metabolism(ko00270);;Metabolic pathways(ko01100)	--	--	--	--	--	--
neg_2221	Shikimate 3-phosphate	518.009	499.207	508.444	564.698	559.599	548.047	1296.5	1261.04	1361.91	1097.3	1170.9	1145.74	-0.132439	0.00271269	1.33839	down	0.199214	0.0122891	1.21844	up	1.02956	0.000850238	1.11706	up	1.36122	0.000994993	1.11809	up	-2.53966	C7H11O8P	288.988	2.47562	C03175	Phenylalanine, tyrosine and tryptophan biosynthesis(ko00400);;Metabolic pathways(ko01100);;Biosynthesis of secondary metabolites(ko01110);;Biosynthesis of amino acids(ko01230)	HMDB0301781	63959-45-5	Organic compounds	Organic acids and derivatives	Organic phosphoric acids and derivatives	Phosphate esters
neg_2223	Theaflagallin	56117.3	53848.5	56262.4	55776.1	56653.9	55728.6	27463.8	26308.1	27380.4	19366.7	20074.7	20157	-0.0166567	0.506448	0.500931	unchanged	0.445358	0.000210147	1.31796	up	-1.49648	1.26849e-07	1.12006	down	-1.03446	8.93759e-05	1.11918	down	-19.5513	C20H16O9	435.041	2.4829	--	--	HMDB0033287	102208-15-1	Organic compounds	Organoheterocyclic compounds	Benzopyrans	1-benzopyrans
neg_2227	Persicogenin (5,3'-dihydroxy-7,4'-dimethoxyflavanone)	9951.05	9605.8	9800.52	7879.83	7849.16	7827.25	1122.05	1113.12	1200.07	995.187	986.159	977.07	0.317614	0.00219992	1.38975	up	0.215585	0.0254896	1.25255	up	-2.99321	4.64246e-07	1.1203	down	-3.09524	4.64757e-05	1.12093	down	20.4869	C17H16O6	337.076	2.49003	--	--	--	--	--	--	--	--
neg_2235	Kanzonol D	2.77183	1.60532e-09	1.60532e-09	1.60532e-09	1.60532e-09	1.60532e-09	564.256	542.56	527.963	484.372	499.763	518.499	29.1004	0.42265	0.62501	unchanged	0.121601	0.038235	1.11044	up	38.1828	0.000387866	1.11945	up	9.20404	0.000342027	1.12039	up	20.1376	C20H18O4	643.247	2.50432	--	--	--	--	--	--	--	--
neg_2237	Dehydrohistidyltryptophyldiketopiperazine	1911.62	1970.9	1823.36	769.207	708.411	786.681	1941.63	1859.38	1949.66	1025.03	962.604	879.474	1.33338	0.000130489	1.39223	up	1.00413	0.000113296	1.32072	up	0.340534	0.023043	1.00945	up	0.0112803	0.788893	0.160738	unchanged	12.8527	C17H15N5O2	342.101	2.51145	C22164	Biosynthesis of secondary metabolites(ko01110)	--	--	--	--	--	--
neg_2242	7-Hydroxy-4'-methoxyflavane	1.60532e-09	34.8437	16.9921	22.0493	28.1052	20.2182	509.588	512.788	525.632	508.832	376.266	423.44	-0.441066	0.605283	0.400281	unchanged	0.242457	0.174034	0.949251	unchanged	4.2168	0.00852826	1.10096	up	4.90032	3.32977e-05	1.12013	up	-5.2138	C16H16O3	557.215	2.51145	--	--	--	--	--	--	--	--
neg_2244	Pentanoyl-CoA	365.813	435.539	265.804	487.719	260.817	270.805	2.52204	7.00042	43.1487	31.7131	25.6227	48.6424	0.0661339	0.86768	0.124745	unchanged	-1.00868	0.308745	0.689495	unchanged	-3.2658	0.0532036	1.00662	unchanged	-4.34061	0.0156705	1.07351	down	-7.97807	C26H44N7O17P3S	896.164	2.51145	C00888	Glyoxylate and dicarboxylate metabolism(ko00630)	HMDB0013037	--	Inorganic compounds	Homogeneous metal compounds	Homogeneous transition metal compounds	--
neg_2245	Biotin sulfone	33.3685	45.8596	25.7484	36.9417	15.8173	35.2438	1.60532e-09	3.17832	2.0571	59.1413	63.5561	69.5917	0.254447	0.562691	0.420654	unchanged	-5.19883	0.00109816	1.32129	down	1.12766	0.0219478	1.03049	up	-4.32562	0.0272203	1.05582	down	-14.0343	C10H16N2O5S	297.049	2.51858	C20387	Biotin metabolism(ko00780)	HMDB0004818	40720-05-6	Organic compounds	Organoheterocyclic compounds	Thienoimidazolidines	--
neg_2246	N-Acetylneuraminate	2398.33	2354.76	2397.9	2474.67	2376.16	2358.7	496.979	412.828	458.652	358.032	341.201	327.428	-0.0117623	0.654821	0.339889	unchanged	0.414592	0.0309431	1.2093	up	-2.81195	0.000146596	1.11959	down	-2.38559	3.00585e-06	1.12076	down	27.3872	C11H19NO9	344.084	2.51858	C00270	Amino sugar and nucleotide sugar metabolism(ko00520);;Metabolic pathways(ko01100);;Biosynthesis of nucleotide sugars(ko01250)	HMDB0000230	19342-33-7	Organic compounds	Organic oxygen compounds	Organooxygen compounds	Carbohydrates and carbohydrate conjugates
neg_2248	N-Acetyldemethylphosphinothricin tripeptide	187.163	163.299	171.492	192.137	185.689	211.992	245.583	261.553	252.465	256.676	249.225	241.191	-0.176348	0.100026	1.02097	unchanged	0.0239552	0.552231	0.408996	unchanged	0.341016	0.00898353	1.05858	up	0.541319	0.00135995	1.09685	up	9.49121	C12H21N3O7P	371.09	2.51858	C17950	Phosphonate and phosphinate metabolism(ko00440);;Biosynthesis of secondary metabolites(ko01110)	--	--	--	--	--	--
neg_2252	cis-1,2-Dihydrobenzene-1,2-diol	15.7928	20.1818	17.937	26.1344	15.119	13.3725	1701.87	1686.56	1759.67	1939.21	1949.85	1934.08	-0.018986	0.95909	0.0396325	unchanged	-0.177759	0.0075799	1.30159	down	6.73607	9.28819e-10	1.12029	up	6.5773	0.000164341	1.12086	up	-4.46749	C6H8O2	147.021	2.533	C04091	Metabolic pathways(ko01100)	--	--	--	--	--	--
neg_2253	(S)-5-Oxo-2,5-dihydrofuran-2-acetate	1.60532e-09	1.60532e-09	1.60532e-09	1.60532e-09	2.36877	1.60532e-09	39.7275	46.8673	70.3912	154.844	141.826	140.429	-28.8737	0.42265	0.624952	unchanged	-1.47733	0.00316193	1.29646	down	7.52768	0.000743451	1.118	up	34.924	0.0299376	1.057	up	-8.50806	C6H6O4	187.024	2.533	C14610	Metabolic pathways(ko01100)	--	--	--	--	--	--
neg_2254	6-Aminopenicillanate	1.60532e-09	1.60532e-09	0.444501	1.60532e-09	1.60532e-09	1.60532e-09	460.414	441.803	455.21	1414.78	1482.96	1480.92	26.4598	0.42265	0.624949	unchanged	-1.68961	0.000246733	1.32674	down	39.7258	0.0002353	1.11979	up	11.5764	0.000148684	1.12091	up	-12.4691	C8H12N2O3S	215.047	2.533	C02954	Penicillin and cephalosporin biosynthesis(ko00311);;Biosynthesis of secondary metabolites(ko01110)	HMDB0060618	--	Organic compounds	Organic acids and derivatives	Carboxylic acids and derivatives	Amino acids, peptides, and analogues
neg_2256	(-)-threo-Iso(homo)3-citrate	61.4796	95.553	76.5472	133.274	104.506	107.266	1.60532e-09	1.60532e-09	1.60532e-09	1.60532e-09	1.60532e-09	1.60532e-09	-0.562871	0.051123	1.13158	unchanged	0	1	0	unchanged	-36.0602	0.00628859	1.10633	down	-35.4973	0.0156552	1.08686	down	13.3695	C9H14O7	255.052	2.533	C16600	Metabolic pathways(ko01100);;2-Oxocarboxylic acid metabolism(ko01210);;Biosynthesis of cofactors(ko01240)	--	--	--	--	--	--
neg_2257	PSI-6130	1625.82	1559.24	1568.62	1724.42	1699.18	1699.51	1125.39	1123.68	1201.09	1054.67	1111.59	1100.43	-0.107974	0.0166383	1.31288	down	0.0788314	0.128267	0.93478	unchanged	-0.64919	9.20838e-05	1.11813	down	-0.462384	0.000241926	1.10857	down	-15.7289	C10H14FN3O4	258.085	2.52573	--	--	--	--	--	--	--	--
neg_2259	Bartsioside	1046.98	1031.9	978.553	1042.3	962.96	977.523	39.3605	62.4144	70.8111	64.4052	59.9535	41.2276	0.0356619	0.481542	0.506111	unchanged	0.0597327	0.853362	0.131061	unchanged	-4.171	0.000274436	1.11867	down	-4.14693	5.37335e-05	1.11997	down	22.0554	C15H22O8	351.113	2.533	--	--	--	--	--	--	--	--
neg_2264	Rhodomycin D	184.226	168.334	185.441	197.932	196.38	197.254	20.8946	21.1294	17.3709	26.3412	6.27664	40.8757	-0.136931	0.0825409	1.18783	unchanged	-0.307278	0.686413	0.299988	unchanged	-3.00885	0.00330458	1.11279	down	-3.1792	0.000745075	1.11848	down	8.50455	C28H31NO11	602.193	2.52573	C12426	Biosynthesis of secondary metabolites(ko01110)	--	--	--	--	--	--
neg_2275	4-Aminoindole	49.1687	51.2936	46.5814	8.69303	4.49561	6.67307	28.9982	25.2091	23.4419	1.60532e-09	1.60532e-09	1.60532e-09	2.88818	2.26703e-05	1.39216	up	33.9084	0.00398572	1.31751	up	-31.9414	0.0319161	1.0519	down	-0.921204	0.000486315	1.10264	down	34.373	C8H8N2	131.066	2.54027	--	--	HMDB0246357	--	Organic compounds	Organoheterocyclic compounds	Indoles and derivatives	Indoles
neg_2279	Asparaginyl-Asparagine	80.5886	81.5785	87.5561	112.168	114.25	106.81	160.438	156.128	140.675	130.037	96.106	111.025	-0.416184	0.000859111	1.36375	down	0.439487	0.0343516	1.15137	up	0.0169542	0.907164	0.0728715	unchanged	0.872624	0.00354414	1.10258	up	8.15953	C8H14N4O5	267.073	2.54027	--	--	HMDB0028726	58471-52-6	Organic compounds	Organic acids and derivatives	Carboxylic acids and derivatives	Amino acids, peptides, and analogues
neg_2281	4-O-Methylxanthohumol	8475.8	8178.66	8393.44	8404.38	8321.09	8335.48	3463.94	3156.29	3239.7	2389.96	2400.7	2396.59	-0.00075073	0.966144	0.0326971	unchanged	0.456137	0.0103975	1.30072	up	-1.80193	1.42338e-05	1.12027	down	-1.34504	2.44471e-06	1.11983	down	-45.1416	C22H24O5	403.177	2.54027	C22048	Flavonoid biosynthesis(ko00941)	--	--	--	--	--	--
neg_2282	delta-(L-2-Aminoadipyl)-L-cysteinyl-D-valine	30.6251	28.5695	40.997	34.6408	32.1052	45.5797	222.482	201.916	185.381	200.804	182.192	201.941	-0.164926	0.513585	0.471104	unchanged	0.0600065	0.551344	0.417531	unchanged	2.38059	0.000102901	1.11514	up	2.60552	0.00164306	1.11125	up	-34.479	C14H25N3O6S	384.109	2.54027	C05556	Penicillin and cephalosporin biosynthesis(ko00311);;Metabolic pathways(ko01100);;Biosynthesis of secondary metabolites(ko01110)	--	--	--	--	--	--
neg_2283	6-Deoxy-5-ketofructose 1-phosphate	1.60532e-09	1.60532e-09	1.60532e-09	0.191801	1.60532e-09	1.60532e-09	499.077	503.185	444.001	637.181	543.619	568.012	-25.2472	0.42265	0.624803	unchanged	-0.274045	0.0479973	1.10235	down	13.1545	0.00230306	1.11517	up	38.1276	0.00156278	1.11773	up	-19.9309	C6H11O8P	483.021	2.54027	C16848	Phenylalanine, tyrosine and tryptophan biosynthesis(ko00400);;Metabolic pathways(ko01100);;Biosynthesis of secondary metabolites(ko01110)	--	--	--	--	--	--
neg_2287	4(3H)-Quinazolinone	1.60532e-09	1.60532e-09	1.60532e-09	1.60532e-09	1.60532e-09	3.33348	12.6416	11.4201	8.56742	36.8906	22.3994	23.1509	-29.3666	0.42265	0.624925	unchanged	-1.3372	0.0638984	1.14599	unchanged	4.62826	0.0253304	1.05173	up	32.6576	0.012095	1.09457	up	5.669	C8H6N2O	145.042	2.55455	--	--	HMDB0246465	--	Organic compounds	Organoheterocyclic compounds	Diazanaphthalenes	Benzodiazines
neg_2288	4-Ethylphenol	132.072	131.867	118.244	15.9577	27.6511	27.4752	105.886	98.149	104.377	48.1119	35.4595	42.9063	2.42667	7.9294e-05	1.38805	up	1.28597	0.000398282	1.31472	up	0.831287	0.0258855	0.970066	unchanged	-0.309408	0.0174811	1.034	down	-1.38779	C8H10O	157.042	2.5474	C13637	--	HMDB0029306	123-07-9	Organic compounds	Benzenoids	Phenols	1-hydroxy-2-unsubstituted benzenoids
neg_2291	Neopterin	145.667	133.6	132.077	130.99	131.099	130.54	6.83753	3.11839	8.86099	16.2409	17.07	10.3492	0.067178	0.283715	0.820311	unchanged	-1.21429	0.0400515	1.11211	down	-3.16878	0.000304933	1.11958	down	-4.45024	0.000261264	1.11846	down	2.3459	C9H11N5O4	252.074	2.55455	C05926	Folate biosynthesis(ko00790)	HMDB0000845	2009-64-5	Organic compounds	Organoheterocyclic compounds	Pteridines and derivatives	Pterins and derivatives
neg_2294	dTDP-3-amino-2,3,6-trideoxy-4-keto-D-glucose	104.493	38.117	49.7224	107.191	52.6997	90.1309	875.568	888.955	750.401	1279.12	1120.02	1034.96	-0.378453	0.503285	0.483898	unchanged	-0.449418	0.0299346	1.1647	down	3.7798	0.00316937	1.10976	up	3.70884	0.000753518	1.11246	up	-5.8204	C16H25N3O13P2	528.076	2.5474	C12318	Polyketide sugar unit biosynthesis(ko00523);;Metabolic pathways(ko01100);;Biosynthesis of secondary metabolites(ko01110);;Biosynthesis of nucleotide sugars(ko01250)	--	--	--	--	--	--
neg_2295	Melittoside	10.6869	14.3119	27.254	2.67464	17.2557	21.2432	74.5932	106.83	77.309	88.3338	95.3123	115.37	0.34379	0.651029	0.331547	unchanged	-0.208762	0.367071	0.605246	unchanged	2.86043	0.00157641	1.09189	up	2.30788	0.0102486	1.06352	up	-41.4216	C21H32O15	545.127	2.5474	--	--	--	--	--	--	--	--
neg_2296	Phosphoribosyl-AMP	0.554971	1.60532e-09	1.74635	7.58852	0.627502	2.98628	4.44452	13.256	19.8739	72.1908	73.416	91.6002	-2.28326	0.281371	0.804097	unchanged	-2.65832	0.00153865	1.29365	down	4.40428	0.00366814	1.10355	up	4.02922	0.117333	0.890478	unchanged	40.7338	C15H23N5O14P2	604.093	2.5474	C02741	Histidine metabolism(ko00340);;Metabolic pathways(ko01100);;Biosynthesis of secondary metabolites(ko01110);;Biosynthesis of amino acids(ko01230)	HMDB0012276	1109-75-7	Organic compounds	Nucleosides, nucleotides, and analogues	Purine nucleotides	Purine ribonucleotides
neg_2297	Delphinidin 3-O-beta-D-sambubioside	4.69524	4.09542	2.55466	2.0736	4.32838	6.83467	995.436	927.072	1048.36	830.103	806.161	883.642	-0.22244	0.707034	0.284592	unchanged	0.237513	0.0296354	1.1607	up	7.57269	0.000722017	1.11864	up	8.03264	0.00125995	1.11843	up	3.35859	C26H29O16+	618.122	2.55455	C20491	Anthocyanin biosynthesis(ko00942)	--	--	--	--	--	--
neg_2298	Cyclo(Ala-Gly)	347.55	353.864	361.808	309.222	322.66	302.485	349.856	344.135	336.749	318.309	328.87	329.248	0.186383	0.00572046	1.32437	up	0.0780972	0.0257482	1.15009	up	0.0635239	0.128146	0.796449	unchanged	-0.044762	0.12603	0.779125	unchanged	23.7752	C5H8N2O2	163.031	2.56168	--	--	HMDB0031547	4526-77-6	Organic compounds	Organic acids and derivatives	Carboxylic acids and derivatives	Amino acids, peptides, and analogues
neg_2300	gamma-L-Glutamyl-L-cysteine	209.308	218.802	226.946	275.904	256.121	232.352	291.938	315.224	288.872	272.028	343.491	342.089	-0.222666	0.0859475	1.12024	unchanged	-0.0958814	0.48307	0.504711	unchanged	0.325151	0.0936074	0.861886	unchanged	0.451936	0.00256361	1.0895	up	-6.23006	C8H14N2O5S	285.03	2.56168	C00669	Glutathione metabolism(ko00480);;Metabolic pathways(ko01100);;Biosynthesis of cofactors(ko01240)	HMDB0001049	636-58-8	Organic compounds	Organic acids and derivatives	Carboxylic acids and derivatives	Amino acids, peptides, and analogues
neg_2301	3-Dimethylallyl-4-hydroxyphenylpyruvate	4217.95	4150.05	4223.05	4360.58	4226.81	4285.7	7565.83	7355.7	7492.2	5956.62	6345.18	6259.86	-0.0319598	0.121244	1.00605	unchanged	0.272057	0.00231074	1.30047	up	0.527967	0.00180133	1.11085	up	0.831984	6.60537e-05	1.12033	up	17.4267	C14H16O4	293.107	2.56168	C12456	Biosynthesis of secondary metabolites(ko01110)	--	--	--	--	--	--
neg_2302	Aloesin	2516.92	2356.27	2397.96	2640.47	2612.05	2580.26	1822.69	1771.3	1730.15	1489.86	1497.26	1486.65	-0.107339	0.047139	1.22594	down	0.251058	0.0081198	1.30456	up	-0.808034	0.000158232	1.11976	down	-0.449637	0.00107335	1.10547	down	11.501	C19H22O9	415.106	2.56168	C08994	--	--	--	--	--	--	--
neg_2307	4-Hydroxyphenylacetylglutamic acid	35.3866	25.6006	36.4995	43.6341	28.7931	29.8741	132.308	141.554	108.797	110.241	123.808	116.736	-0.0695462	0.800307	0.188118	unchanged	0.125472	0.395785	0.597834	unchanged	1.77776	0.000224822	1.10806	up	1.97278	0.0054937	1.09551	up	-13.6195	C13H15NO6	326.084	2.56882	C05595	Tyrosine metabolism(ko00350)	HMDB0006061	1029120-37-3	Organic compounds	Organic acids and derivatives	Carboxylic acids and derivatives	Amino acids, peptides, and analogues
neg_2308	Magnolioside	1284.91	1288.49	1349.6	1347.43	1372.2	1347.37	549.114	544.04	609.86	565.102	512.479	536.677	-0.0520094	0.136849	1.01809	unchanged	0.07722	0.325338	0.657236	unchanged	-1.3331	1.61658e-05	1.11932	down	-1.20387	1.56078e-05	1.11763	down	-41.8566	C16H18O9	353.073	2.56882	--	--	--	--	--	--	--	--
neg_2317	Quercetin 3-O-rhamnoside 7-O-glucoside	242.739	223.622	282.039	221.834	203.937	245.053	638.685	602.811	605.801	706.716	624.846	643.453	0.157875	0.291615	0.734872	unchanged	-0.0964486	0.22254	0.816112	unchanged	1.55786	0.000693011	1.11149	up	1.30354	0.000152863	1.11413	up	-15.0561	C27H30O16	609.137	2.5831	C19796	Flavone and flavonol biosynthesis(ko00944)	--	--	--	--	--	--
neg_2318	2',3'-Cyclic GMP	963.772	1019.21	852.903	1161.08	1092.03	1098.97	0.126219	42.2742	20.1913	70.7639	73.7441	95.4068	-0.241256	0.054549	1.18605	unchanged	-1.93848	0.0207073	1.19333	down	-3.80446	0.000110779	1.11918	down	-5.50168	0.0017077	1.1146	down	-11.0439	C10H12N5O7P	689.08	2.57595	C06194	Purine metabolism(ko00230);;Metabolic pathways(ko01100)	HMDB0011629	15718-49-7	Organic compounds	Lipids and lipid-like molecules	Sphingolipids	Glycosphingolipids
neg_2323	D-erythro-1-(Imidazol-4-yl)glycerol 3-phosphate	1043.01	1012.46	1034.69	1195.85	1170	1154.84	949.386	947.55	959.054	902.024	907.401	926.954	-0.18817	0.000934149	1.36751	down	0.0617233	0.0197992	1.22491	up	-0.363587	0.000163832	1.11379	down	-0.113694	0.00679002	1.08761	down	9.38391	C6H11N2O6P	283.036	2.59023	C04666	Histidine metabolism(ko00340);;Metabolic pathways(ko01100);;Biosynthesis of secondary metabolites(ko01110);;Biosynthesis of amino acids(ko01230)	HMDB0012208	36244-87-8	Organic compounds	Organic acids and derivatives	Organic phosphoric acids and derivatives	Phosphate esters
neg_2325	Persicogenin	7368.64	7129.68	7374.66	7005.54	6953.27	6913.52	1018.12	1039.61	1087.03	926.776	885.722	923.002	0.0675573	0.0426878	1.24514	up	0.201144	0.00774065	1.25214	up	-2.93172	3.82676e-07	1.12026	down	-2.79813	7.07921e-05	1.12085	down	-38.074	C17H16O6	361.081	2.6045	--	--	HMDB0037481	28590-40-1	Organic compounds	Phenylpropanoids and polyketides	Flavonoids	O-methylated flavonoids
neg_2333	Shikonin	117.28	112.001	123.073	118.464	102.678	126.844	104.653	88.4545	100.69	69.7067	81.1333	77.7679	0.0179978	0.864209	0.130409	unchanged	0.361945	0.0263013	1.16554	up	-0.606155	0.0165028	1.0419	down	-0.262208	0.0357742	0.962629	unchanged	-43.2019	C16H16O5	333.086	2.61878	C17412	Ubiquinone and other terpenoid-quinone biosynthesis(ko00130);;Biosynthesis of secondary metabolites(ko01110)	--	--	--	--	--	--
neg_2334	Macluroxanthone	366.986	380.048	350.366	399.627	368.994	385.377	256.623	277.855	297.124	301.701	252.819	272.733	-0.0725512	0.200885	0.848926	unchanged	0.00756638	0.941072	0.0534604	unchanged	-0.480241	0.0051919	1.07088	down	-0.400123	0.00479416	1.06543	down	-23.501	C23H22O6	429.102	2.61878	--	--	--	--	--	--	--	--
neg_2335	dTDP-D-mycaminose	375.369	353.874	388.755	382.339	320.076	342.067	3.13937	7.87294	11.6189	26.1212	19.4047	15.1592	0.09813	0.32179	0.707586	unchanged	-1.42303	0.037658	1.1211	down	-4.1053	0.00241918	1.11322	down	-5.62646	0.000420401	1.11943	down	20.4826	C18H31N3O14P2	574.133	2.61878	C11933	Polyketide sugar unit biosynthesis(ko00523);;Metabolic pathways(ko01100);;Biosynthesis of secondary metabolites(ko01110);;Biosynthesis of nucleotide sugars(ko01250)	--	--	--	--	--	--
neg_2340	O-Succinyl-L-homoserine	55.4797	72.9632	66.4694	70.7559	53.5884	54.3809	19.8955	10.6169	27.2249	20.4176	14.3597	14.7037	0.125083	0.515788	0.46892	unchanged	0.22263	0.637177	0.341573	unchanged	-1.8528	0.00983805	1.08011	down	-1.75525	0.00288682	1.0719	down	12.5639	C8H13NO6	254.046	2.63318	C01118	Cysteine and methionine metabolism(ko00270);;Sulfur metabolism(ko00920);;Metabolic pathways(ko01100);;Biosynthesis of secondary metabolites(ko01110);;Biosynthesis of amino acids(ko01230)	HMDB0255868	--	Organic compounds	Organic acids and derivatives	Carboxylic acids and derivatives	Amino acids, peptides, and analogues
neg_2345	D-Erythronic acid .gamma.-lactone	236.632	240.3	240.439	311.465	275.619	291.842	58.9888	61.5477	67.6336	18.8813	40.7889	46.6851	-0.293022	0.0335041	1.30281	down	0.823146	0.0735589	1.11461	unchanged	-3.04685	5.74889e-05	1.11429	down	-1.93068	1.30392e-05	1.12065	down	23.0278	C4H6O4	235.051	2.64045	--	--	--	--	--	--	--	--
neg_2349	Aspartyl-Proline	85.3563	107.32	98.8818	87.963	78.6731	92.67	441.213	431.044	416.1	320.041	320.501	312.443	0.169127	0.241861	0.806441	unchanged	0.435007	0.00178078	1.31538	up	1.8778	6.64042e-06	1.11933	up	2.14368	5.10913e-06	1.11934	up	4.60457	C9H14N2O5	265.061	2.65487	--	--	HMDB0028761	--	Organic compounds	Organic acids and derivatives	Carboxylic acids and derivatives	Amino acids, peptides, and analogues
neg_2350	9-(Dimethylallyl)-5,10-dihydrophenazine-1-carboxylate	4.84794	5.60894	14.2495	22.3285	3.13029	9.62413	226.067	255.243	238.505	368.409	361.337	364.072	-0.505884	0.625444	0.364748	unchanged	-0.603677	0.00302636	1.31542	down	4.96246	5.01035e-05	1.11967	up	4.86467	0.000422381	1.11788	up	-7.56747	C18H18N2O2	329.104	2.65487	C20982	Biosynthesis of secondary metabolites(ko01110)	--	--	--	--	--	--
neg_2353	Sarcaglaboside H	2814.92	2776.93	2833.68	2712.27	2647.41	2642.72	5204.65	5094.6	5262.22	3937.07	4036.78	4014.91	0.0743332	0.00894598	1.29894	up	0.376295	0.000126343	1.322	up	0.583177	8.40022e-06	1.11852	up	0.885139	0.00011604	1.12018	up	-30.894	C21H32O9	463.161	2.66213	--	--	--	--	--	--	--	--
neg_2355	Bovinocidin (3-Nitropropionic Acid)	516.11	510.756	458.025	584.259	469.199	515.195	1.20382	5.42226	3.30036	1.60532e-09	1.60532e-09	1.60532e-09	-0.0791698	0.51613	0.47924	unchanged	30.9408	0.112959	1.0694	unchanged	-38.2448	0.00406421	1.11123	down	-7.22486	0.00136107	1.11804	down	-16.3495	C3H5NO4	237.033	2.66927	--	--	--	--	--	--	--	--
neg_2358	S-Carboxymethyl-L-cysteine	225.862	221.408	252.666	202.667	207.754	185.995	1.60532e-09	1.60532e-09	1.60532e-09	0.675942	1.60532e-09	1.60532e-09	0.230901	0.0502905	1.1544	unchanged	-27.0645	0.42265	0.593663	unchanged	-9.78521	0.00108046	1.1179	down	-37.0806	0.00174615	1.11736	down	1.73589	C5H9NO4S	178.018	2.68355	C03727	--	HMDB0029415	2387-59-9	Organic compounds	Organic acids and derivatives	Carboxylic acids and derivatives	Amino acids, peptides, and analogues
neg_2362	Vulpic acid	112601	108797	113009	103216	104661	102950	9121.18	9013.62	9177.77	8436.24	8846.58	8659.55	0.105494	0.0172208	1.31177	up	0.0742544	0.0460591	1.15842	up	-3.58273	1.35225e-05	1.12025	down	-3.61397	0.00016859	1.12087	down	14.0771	C19H14O5	367.087	2.68355	--	--	--	--	--	--	--	--
neg_2364	2,5-dimethyl-7-hydroxy-chromone	1006.89	1054.56	1037.1	901.58	903.65	890.122	491.25	465.649	450.335	440.839	386.687	396.848	0.201121	0.00659718	1.36565	up	0.200818	0.0460976	1.10266	up	-1.13843	0.000618152	1.11759	down	-1.13873	8.26605e-06	1.11887	down	46.5585	C11H10O3	379.136	2.68355	--	--	--	--	--	--	--	--
neg_2366	Glycine	190.174	194.891	206.967	201.492	176.902	183.674	11.9732	12.9139	1.60532e-09	14.23	17.7722	12.6517	0.0749311	0.331127	0.685249	unchanged	-0.843388	0.249482	0.794555	unchanged	-3.65389	0.00123676	1.1161	down	-4.57221	1.12177e-05	1.11862	down	-28.6859	C2H5NO2	149.052	2.69068	C00037	Purine metabolism(ko00230);;Glycine, serine and threonine metabolism(ko00260);;Lysine degradation(ko00310);;Phosphonate and phosphinate metabolism(ko00440);;Cyanoamino acid metabolism(ko00460);;D-Amino acid metabolism(ko00470);;Glutathione metabolism(ko00480);;Glyoxylate and dicarboxylate metabolism(ko00630);;Thiamine metabolism(ko00730);;Porphyrin metabolism(ko00860);;Aminoacyl-tRNA biosynthesis…	HMDB0000123	56-40-6	Organic compounds	Organic acids and derivatives	Carboxylic acids and derivatives	Amino acids, peptides, and analogues
neg_2367	Glutamate	2004.61	2415.4	2342.91	1964.56	1809.59	1842.39	1071.39	126.112	7.09489	3.53815	5.2043	5.18267	0.267962	0.0802206	1.14087	unchanged	6.43472	0.359719	0.673966	unchanged	-8.65585	0.000635879	1.11888	down	-2.48909	0.0208246	1.04521	down	10.8154	C5H8NO4-	191.045	2.69068	C00025	Arginine biosynthesis(ko00220);;Alanine, aspartate and glutamate metabolism(ko00250);;Arginine and proline metabolism(ko00330);;Carbapenem biosynthesis(ko00332);;Histidine metabolism(ko00340);;Taurine and hypotaurine metabolism(ko00430);;D-Amino acid metabolism(ko00470);;Glutathione metabolism(ko00480);;Neomycin, kanamycin and gentamicin biosynthesis(ko00524);;Glyoxylate and dicarboxylate metabol…	HMDB0000148	56-86-0	Organic compounds	Organic acids and derivatives	Carboxylic acids and derivatives	Amino acids, peptides, and analogues
neg_2368	4-Methylene-L-glutamine	13248.5	12608.5	13155	12184.5	12241	12006.7	952.953	973.465	992.34	928.166	1044.4	1005.91	0.0987057	0.0378896	1.25368	up	-0.029218	0.627145	0.353952	unchanged	-3.61257	1.20308e-06	1.12021	down	-3.74049	0.000263902	1.12064	down	6.62783	C6H10N2O3	193.04	2.69068	C01109	C5-Branched dibasic acid metabolism(ko00660)	--	--	--	--	--	--
neg_2370	2'-Deoxyinosine 5'-phosphate	1.60532e-09	1.60532e-09	3.72493	4.25124	1.60532e-09	2.77888	124.314	126.068	113.877	110.003	98.6076	98.1542	-0.916336	0.565127	0.417425	unchanged	0.247832	0.0242835	1.15504	up	5.44744	0.000598536	1.11662	up	6.61161	0.000357098	1.11874	up	-28.0666	C10H13N4O7P	331.036	2.69068	C06196	Purine metabolism(ko00230);;Nucleotide metabolism(ko01232)	HMDB0006555	3393-18-8	Organic compounds	Nucleosides, nucleotides, and analogues	Purine nucleotides	Purine deoxyribonucleotides
neg_2371	(-)-5'-Demethylyatein	444.959	440.394	445.986	470.675	401.119	437.408	748.921	739.371	758.587	759.566	772.095	757.502	0.024191	0.748967	0.251677	unchanged	-0.0268976	0.123805	0.930057	unchanged	0.806132	0.00257421	1.11155	up	0.755044	0.000105047	1.12043	up	-1.78231	C21H22O7	431.134	2.69068	C21184	Biosynthesis of various plant secondary metabolites(ko00999);;Metabolic pathways(ko01100);;Biosynthesis of secondary metabolites(ko01110)	--	--	--	--	--	--
neg_2374	O-Methylsterigmatocystin	37687.1	36594.5	38073.5	33863.8	34386.9	33618.8	398.757	475.891	648.679	569.638	421.535	582.613	0.141343	0.00605773	1.34395	up	-0.0470135	0.862099	0.121812	unchanged	-6.01634	1.98568e-05	1.12021	down	-6.2047	9.74295e-05	1.12092	down	22.6175	C19H14O6	735.187	2.69068	C03686	Aflatoxin biosynthesis(ko00254);;Metabolic pathways(ko01100);;Biosynthesis of secondary metabolites(ko01110)	HMDB0030589	17878-69-2	Organic compounds	Phenylpropanoids and polyketides	Sterigmatocystins	--
neg_2380	Tellimagrandin I	0.0205206	1.60532e-09	1.60532e-09	0.244139	1.60532e-09	0.0370682	1.60532e-09	0.652735	0.311846	0.790296	1.24883	0.0273598	-3.77649	0.371018	0.69156	unchanged	-1.0992	0.428535	0.551651	unchanged	2.87747	0.233564	0.708616	unchanged	5.55475	0.236848	0.718169	unchanged	11.3992	C34H26O22	807.075	2.70497	C10241	--	--	--	--	--	--	--
neg_2384	trans-Zeatin riboside diphosphate	526.382	545.079	570.53	523.477	564.962	531.506	302.468	348.594	367.969	387.381	357.073	380.543	0.0195004	0.704461	0.278944	unchanged	-0.142724	0.203463	0.842537	unchanged	-0.526023	0.000741974	1.10068	down	-0.688247	0.00165344	1.09412	down	0.238852	C15H23N5O11P2	510.08	2.7121	C16429	Zeatin biosynthesis(ko00908);;Biosynthesis of secondary metabolites(ko01110)	HMDB0304507	--	Organic compounds	Nucleosides, nucleotides, and analogues	Purine nucleotides	Purine ribonucleotides
neg_2385	Papuabalanol A	36.3047	28.7447	34.4249	26.4121	45.0416	33.0947	29.7243	23.8719	40.606	57.0793	29.1572	56.2939	-0.0717752	0.795234	0.198139	unchanged	-0.597436	0.217759	0.811685	unchanged	0.447097	0.314938	0.571388	unchanged	-0.0785644	0.767634	0.179925	unchanged	39.0292	C35H30O19	753.16	2.7121	--	--	--	--	--	--	--	--
neg_2393	Tulipanin	1.60532e-09	1.60532e-09	1.60532e-09	1.60532e-09	1.60532e-09	1.60532e-09	421.783	381.991	426.784	204.215	194.393	218.594	0	1	0	unchanged	0.995497	0.00112846	1.31272	up	36.8991	0.00116474	1.11772	up	37.8946	0.00119145	1.11859	up	1.10015	C27H31O16+	632.137	2.71923	C16315	Anthocyanin biosynthesis(ko00942)	--	--	--	--	--	--
neg_2397	Ureidoacrylate	236.557	218.915	230.081	230.118	226.215	232.116	124.038	127.548	120.613	153.969	155.31	132.752	-0.00608262	0.872678	0.123409	unchanged	-0.248076	0.0768959	1.11369	unchanged	-0.639202	0.00561419	1.10206	down	-0.881195	0.000758701	1.11505	down	26.1424	C4H6N2O3	165.011	2.72637	C20254	Pyrimidine metabolism(ko00240);;Metabolic pathways(ko01100)	--	--	--	--	--	--
neg_2400	5-Formiminotetrahydrofolate	666.721	636.227	668.508	618.752	589.594	574.267	421.31	456.222	464.623	417.638	421.878	417.798	0.145269	0.021431	1.23388	up	0.0942058	0.165253	0.966612	unchanged	-0.503648	0.00510049	1.10796	down	-0.55471	0.000326806	1.107	down	-0.792966	C20H24N8O6	471.174	2.72637	C00664	One carbon pool by folate(ko00670);;Metabolic pathways(ko01100)	HMDB0001534	2311-81-1	Organic compounds	Organoheterocyclic compounds	Pteridines and derivatives	Pterins and derivatives
neg_2401	Apigenin-7-O-neohesperidoside (Rhoifolin)	145.047	136.637	157.765	138.983	129.047	120.143	310.245	306.528	306.356	288.599	282.507	305.844	0.17899	0.106666	1.00804	unchanged	0.0740391	0.154621	0.976585	unchanged	1.17579	7.82728e-05	1.11376	up	1.07084	0.000974163	1.11784	up	-14.545	C27H30O14	577.148	2.72637	--	--	--	--	--	--	--	--
neg_2404	Carnosine	599.709	571.256	603.176	596.539	601.78	554.405	938.488	955.586	960.241	911.686	963.643	933.159	0.0175208	0.715859	0.270673	unchanged	0.023351	0.427623	0.558525	unchanged	0.680194	7.80413e-05	1.11218	up	0.686024	2.78663e-05	1.1187	up	-6.26436	C9H14N4O3	261.075	2.73995	C00386	Histidine metabolism(ko00340);;beta-Alanine metabolism(ko00410);;Metabolic pathways(ko01100)	HMDB0000033	305-84-0	Organic compounds	Organic acids and derivatives	Peptidomimetics	Hybrid peptides
neg_2406	Cornuside	245.722	185.517	203.349	217.043	188.289	154.957	279.432	270.625	241.87	241.567	219.038	236.879	0.179649	0.383221	0.614243	unchanged	0.183207	0.0903949	1.01553	unchanged	0.315986	0.111853	0.857746	unchanged	0.319545	0.0796253	0.872543	unchanged	-22.0923	C24H30O14	587.15	2.73995	--	--	--	--	--	--	--	--
neg_2408	4-Amino-5-aminomethyl-2-methylpyrimidine	35.253	37.15	37.2311	29.6688	32.1628	32.521	54.5657	65.7332	60.3909	34.8172	32.8856	30.8618	0.216562	0.0124753	1.28169	up	0.874372	0.00771455	1.2884	up	0.0630076	0.391206	0.4875	unchanged	0.720818	0.0151468	1.08034	up	-43.5362	C6H10N4	159.059	2.75422	C20267	Thiamine metabolism(ko00730);;Metabolic pathways(ko01100)	--	--	--	--	--	--
neg_2410	Decitabine	33.9173	26.1291	37.5309	39.2932	29.3759	43.7828	86.181	73.8301	95.7446	65.9385	66.7777	71.2857	-0.204689	0.415026	0.580627	unchanged	0.326183	0.104488	1.05816	unchanged	0.859275	0.0106193	1.0734	up	1.39015	0.00497364	1.08183	up	9.93229	C8H12N4O4	227.081	2.74708	--	--	HMDB0015391	2353-33-5	Organic compounds	Organoheterocyclic compounds	Triazines	Triazinones
neg_2411	4,8-Dihydroxyquinoline	826.252	786.963	829.233	826.785	816.873	772.879	5940.47	5820.33	6001.67	4313.03	4939.92	4770.65	0.0153877	0.708454	0.276004	unchanged	0.340974	0.0160245	1.26764	up	2.53684	0.00218387	1.11506	up	2.86243	4.26387e-05	1.12098	up	-6.74588	C9H7NO2	321.086	2.75422	C05637	Tryptophan metabolism(ko00380)	HMDB0060289	--	Organic compounds	Organoheterocyclic compounds	Quinolines and derivatives	Quinolones and derivatives
neg_2412	(2R,3R,4S,5R)-2-(6-((2-Hydroxyethyl)amino)-9H-purin-9-yl)-5-(hydroxymethyl)tetrahydrofuran-3,4-diol	187.676	152.428	144.185	159.39	116.723	139.149	149.391	186.867	157.78	113.163	115.733	114.596	0.221848	0.274255	0.747946	unchanged	0.524346	0.0470303	1.20923	up	-0.273743	0.1913	0.779354	unchanged	0.028755	0.86206	0.103443	unchanged	-10.4601	C12H17N5O5	346.089	2.75422	--	--	--	--	--	--	--	--
neg_2414	beta-Nitropropanoate	18.5625	15.1191	10.5513	25.3671	28.1467	13.8096	110.752	95.3556	107.468	111.49	101.584	92.9531	-0.605991	0.217805	0.855987	unchanged	0.0351534	0.741706	0.231647	unchanged	2.18448	0.000402744	1.10366	up	2.82562	0.000495695	1.11374	up	-4.5911	C3H5NO4	297.056	2.76135	C05669	beta-Alanine metabolism(ko00410)	HMDB0034259	504-88-1	Organic compounds	Organic 1,3-dipolar compounds	Allyl-type 1,3-dipolar organic compounds	Organic nitro compounds
neg_2417	Rhizocticin B	6882	6676.77	6811.24	6971.79	7070.98	6822.1	4965.17	4891.27	5063.6	5037.58	5138.52	5087.97	-0.0346294	0.156854	0.920909	unchanged	-0.0328873	0.13517	0.934844	unchanged	-0.450937	0.000373487	1.11647	down	-0.449195	2.67842e-05	1.11712	down	-13.7128	C16H31N6O7P	485.162	2.76135	C17940	Phosphonate and phosphinate metabolism(ko00440)	--	--	--	--	--	--
neg_2418	Syringafghanoside	282.277	282.981	248.266	274.645	192.994	237.975	686.484	678.541	692.962	656.078	599.301	636.252	0.205304	0.267177	0.789939	unchanged	0.121604	0.0716196	1.13011	unchanged	1.42268	0.000314147	1.10859	up	1.33898	0.000200831	1.11933	up	-17.4233	C25H32O11	543.155	2.76135	--	--	--	--	--	--	--	--
neg_2421	Asparaginyl-Phenylalanine	1201.31	1162.89	1161.06	1023.43	1036.51	1026.48	656.735	682.634	705.921	799.609	831.601	795.261	0.191797	0.00474559	1.37342	up	-0.246554	0.00262784	1.27649	down	-0.347077	0.00108748	1.11361	down	-0.785428	1.48014e-05	1.11781	down	-2.84409	C13H17N3O4	300.096	2.7685	--	--	HMDB0028738	--	Organic compounds	Organic acids and derivatives	Carboxylic acids and derivatives	Amino acids, peptides, and analogues
neg_2426	p-Coumaroylputrescine	810.329	768.965	759.968	713.017	708.881	713.291	5088.38	5026.03	5067.97	4132.25	4379.33	4285.67	0.13169	0.0471618	1.27052	up	0.246563	0.00556822	1.30541	up	2.5834	0.000408443	1.11939	up	2.69827	9.29277e-09	1.12117	up	-0.290741	C13H18N2O2	255.111	2.77563	C18326	Arginine and proline metabolism(ko00330);;Metabolic pathways(ko01100)	--	--	--	--	--	--
neg_2428	Arbutin	290.915	296.936	286.414	239.077	246.179	229.85	258.116	273.963	280.064	211.576	225.643	198.372	0.289912	0.00145186	1.3669	up	0.353634	0.00501813	1.25428	up	-0.170058	0.0568736	0.921061	unchanged	-0.106336	0.0686877	0.91974	unchanged	1.22903	C12H16O7	293.065	2.77563	C06186	Glycolysis / Gluconeogenesis(ko00010)	HMDB0029943	497-76-7	Organic compounds	Organic oxygen compounds	Organooxygen compounds	Carbohydrates and carbohydrate conjugates
neg_2432	5a,11a-Dehydrooxytetracycline	334.53	318.86	285.218	159.739	190.421	185.657	1.60532e-09	1.60532e-09	4.6528	27.0105	6.28444	1.60532e-09	0.808783	0.0027091	1.35263	up	-2.83913	0.362414	0.661485	unchanged	-4.00837	0.000210037	1.10797	down	-7.65628	0.00197334	1.1163	down	-28.7726	C22H22N2O9	961.237	2.78277	C18296	Metabolic pathways(ko01100);;Biosynthesis of secondary metabolites(ko01110)	--	--	--	--	--	--
neg_2439	Bacilysin	15254.3	14325.2	15030.2	15664.2	15888.1	15419.3	5734.29	5509.02	5647.34	5435.98	5637.64	5582.09	-0.0744305	0.0885554	1.09639	unchanged	0.0202077	0.428888	0.534886	unchanged	-1.49577	1.54692e-05	1.11985	down	-1.40113	0.000525529	1.1191	down	-12.5489	C12H18N2O5	305.088	2.79722	C20942	Metabolic pathways(ko01100);;Biosynthesis of secondary metabolites(ko01110)	--	--	--	--	--	--
neg_2441	3',5-Dihydroxy-4',6,7-Trimethoxyflavanone	386.15	415.617	444.164	398.073	384.715	367.472	482.795	538.167	532.367	366.607	338.388	313.077	0.115264	0.189791	0.899745	unchanged	0.609523	0.0016955	1.28466	up	-0.17612	0.0849011	0.871219	unchanged	0.318139	0.0135301	1.01323	up	-6.55732	C18H18O7	345.096	2.79722	--	--	--	--	--	--	--	--
neg_2443	2-Oxo-4-hydroxy-5-aminovalerate	771.433	714.842	750.272	689.666	717.179	638.814	197.876	132.966	201.839	147.998	141.188	146.317	0.128707	0.0943852	1.04452	unchanged	0.29059	0.283429	0.778613	unchanged	-2.23181	0.00169822	1.11625	down	-2.06993	6.28605e-05	1.11593	down	-27.4248	C5H9NO4	353.112	2.79722	C05941	D-Amino acid metabolism(ko00470)	--	--	--	--	--	--
neg_2446	Pseudoecgonyl-CoA	2.94559	6.77027	19.6658	7.33616	1.60532e-09	1.60532e-09	733.127	723.159	797.051	627.056	651.762	640.7	2.00182	0.285283	0.764857	unchanged	0.231319	0.0315911	1.21811	up	8.0315	2.52237e-05	1.12	up	6.26101	0.000602704	1.11897	up	1.692	C30H49N8O18P3S	979.21	2.80437	C12450	Tropane, piperidine and pyridine alkaloid biosynthesis(ko00960)	HMDB0006403	--	Organic compounds	Benzenoids	Benzene and substituted derivatives	Benzenesulfonamides
neg_2447	Conduritol A	41.5903	39.3117	48.6379	38.102	35.9915	44.5623	104.178	88.6627	97.6434	80.9015	79.4949	71.3668	0.126614	0.395423	0.60055	unchanged	0.325808	0.0282492	1.16336	up	0.965868	0.000728715	1.09672	up	1.16506	0.00125553	1.09995	up	23.953	C6H10O4	145.054	2.8115	--	--	HMDB0250433	--	Organic compounds	Organic oxygen compounds	Organooxygen compounds	Alcohols and polyols
neg_2451	Deoxyguanidinoproclavaminic acid	387.737	347.555	395.473	306.564	291.855	305.126	634.161	616.175	648.248	458.753	455.207	454.812	0.323631	0.0274587	1.29238	up	0.472041	0.00237268	1.32086	up	0.599214	0.000442962	1.11816	up	0.747624	0.000372994	1.11085	up	-10.0635	C9H16N4O3	263.089	2.8115	C06656	Metabolic pathways(ko01100);;Biosynthesis of secondary metabolites(ko01110)	--	--	--	--	--	--
neg_2454	CDP	1.60532e-09	1.60532e-09	1.60532e-09	1.60532e-09	1.60532e-09	1.60532e-09	104.787	96.6228	131.745	94.0658	103.574	93.4606	0	1	0	unchanged	0.194674	0.316504	0.709668	unchanged	35.8149	0.00113725	1.11776	up	36.0096	0.00900798	1.10135	up	-30.9611	C9H15N3O11P2	437.975	2.8115	C00112	Pyrimidine metabolism(ko00240);;Metabolic pathways(ko01100);;Nucleotide metabolism(ko01232);;Biosynthesis of cofactors(ko01240)	HMDB0001546	63-38-7	Organic compounds	Nucleosides, nucleotides, and analogues	Pyrimidine nucleotides	Pyrimidine ribonucleotides
neg_2466	Glucobrassicin	20.5691	1.55222	0.90876	29.348	11.8336	18.4709	395.078	331.09	408.491	433.491	335.569	339.307	-1.37306	0.215551	0.832568	unchanged	0.033823	0.837958	0.145724	unchanged	4.21571	0.00713857	1.10151	up	5.6226	0.00246587	1.1114	up	2.71655	C16H20N2O9S2	483.032	2.82577	C05837	Tryptophan metabolism(ko00380);;Glucosinolate biosynthesis(ko00966);;Metabolic pathways(ko01100);;Biosynthesis of secondary metabolites(ko01110);;2-Oxocarboxylic acid metabolism(ko01210)	HMDB0030243	4356-52-9	Organic compounds	Organic oxygen compounds	Organooxygen compounds	Carbohydrates and carbohydrate conjugates
neg_2471	Apigenin-7-O-(6''-acetyl)glucoside	1.60532e-09	1.60532e-09	1.60532e-09	1.60532e-09	1.60532e-09	1.60532e-09	229.642	209.052	260.556	171.602	147.269	177.671	0	1	0	unchanged	0.493892	0.0257614	1.17845	up	36.5853	0.0031349	1.11334	up	37.0792	0.00409809	1.11213	up	13.935	C23H22O11	993.244	2.82577	--	--	--	--	--	--	--	--
neg_2474	Gaultherin	701.779	718.019	684.968	736.668	682.72	667.169	151.747	150.131	154.091	193.266	172.936	130.411	0.0125354	0.811099	0.181887	unchanged	-0.123186	0.540705	0.455825	unchanged	-2.07093	5.20673e-05	1.11411	down	-2.20665	0.000251128	1.12054	down	41.4383	C19H26O12	467.136	2.84005	--	--	HMDB0303042	--	Organic compounds	Organic oxygen compounds	Organooxygen compounds	Carbohydrates and carbohydrate conjugates
neg_2475	Guanosine 5'-monophosphate	238.159	211.543	286.782	224.06	161.116	216.801	5761.79	5658.11	6026.39	7024.66	7242.99	7260.11	0.290945	0.206044	0.842407	unchanged	-0.303277	0.000926807	1.30316	down	5.16035	4.46254e-05	1.12003	up	4.56612	0.000239384	1.12034	up	29.8331	C10H14N5O8P	785.152	2.84005	C00144	Purine metabolism(ko00230);;Metabolic pathways(ko01100);;Nucleotide metabolism(ko01232)	HMDB0001397	85-32-5	Organic compounds	Nucleosides, nucleotides, and analogues	Purine nucleotides	Purine ribonucleotides
neg_2480	Gibberellin A36	882.754	877.387	903.139	883.985	912.691	858.758	2333.38	2235.49	2399.47	1903.86	1942.97	1994.76	0.00425655	0.890469	0.104486	unchanged	0.254453	0.00550179	1.27598	up	1.13741	2.74778e-05	1.11845	up	1.38761	0.000840962	1.11872	up	11.2839	C20H26O6	383.152	2.85432	C11862	Diterpenoid biosynthesis(ko00904);;Metabolic pathways(ko01100);;Biosynthesis of secondary metabolites(ko01110)	HMDB0304362	--	Organic compounds	Lipids and lipid-like molecules	Prenol lipids	Diterpenoids
neg_2482	4-Demethylpremithramycinone	255.749	216.032	197.677	290.288	264.089	260.77	31604.7	31137.5	31248.9	30062.2	33251.5	32298.3	-0.284068	0.0861231	1.08906	unchanged	-0.0246676	0.62664	0.361883	unchanged	6.87399	0.000892621	1.11831	up	7.13339	1.57353e-05	1.1212	up	10.4681	C20H16O9	399.076	2.84718	C12382	Metabolic pathways(ko01100);;Biosynthesis of secondary metabolites(ko01110)	--	--	--	--	--	--
neg_2484	FMN	208.567	235.89	204.157	238.049	230.222	198.519	494.49	474.593	514.622	399.517	443.238	420.046	-0.0398723	0.718877	0.265814	unchanged	0.232576	0.0128454	1.20444	up	0.921325	0.000345375	1.10331	up	1.19377	6.21358e-05	1.11463	up	-26.6239	C17H21N4O9P	501.091	2.85432	C00061	Oxidative phosphorylation(ko00190);;Riboflavin metabolism(ko00740);;Metabolic pathways(ko01100);;Biosynthesis of secondary metabolites(ko01110);;Biosynthesis of cofactors(ko01240)	HMDB0001520	146-17-8	Organic compounds	Nucleosides, nucleotides, and analogues	Flavin nucleotides	--
neg_2488	Regiolone	17.4205	9.63758	11.2244	23.3205	21.0524	12.167	15.2563	37.4112	16.2635	17.1361	21.0519	12.2851	-0.562582	0.22453	0.826151	unchanged	0.449641	0.491222	0.494129	unchanged	-0.163755	0.660503	0.260018	unchanged	0.848467	0.290851	0.625098	unchanged	-29.4372	C10H10O3	199.032	2.86147	--	--	--	--	--	--	--	--
neg_2492	5-Methyl-2-thiouridine	1078.11	1089.04	1093.44	1079.25	1104.95	1034.99	2407.33	2328.5	2419.97	2068.94	2090.84	2139.93	0.0184384	0.572038	0.437469	unchanged	0.183826	0.00185534	1.28913	up	0.96859	3.9801e-06	1.11848	up	1.13398	0.000362383	1.12013	up	1.24765	C10H14N2O5S	295.037	2.8686	--	--	--	--	--	--	--	--
neg_2494	2-[(L-Alanin-3-ylcarbamoyl)methyl]-3-(2-aminoethylcarbamoyl)-2-hydroxypropanoate	3234.83	3078.37	3212.24	3097.45	3184.69	3050.72	1328.78	1263.27	1351.4	1172.87	1155.84	1166.38	0.0294668	0.365918	0.637245	unchanged	0.174134	0.0264728	1.25013	up	-1.41699	0.00033611	1.11941	down	-1.27232	4.75395e-05	1.11927	down	6.44382	C11H20N4O7	365.133	2.8686	C22074	Metabolic pathways(ko01100);;Biosynthesis of secondary metabolites(ko01110)	--	--	--	--	--	--
neg_2499	Genipin	1.60532e-09	1.60532e-09	2.90058	7.60764	1.60532e-09	1.60532e-09	39.5883	32.6155	29.8597	26.5106	14.3951	31.0172	-1.39111	0.60989	0.387915	unchanged	0.504942	0.172391	0.874604	unchanged	3.24093	0.031427	0.994079	unchanged	5.13698	0.00401827	1.10257	up	-5.7442	C11H14O5	247.057	2.88287	C09780	--	HMDB0035830	6902-77-8	Organic compounds	Lipids and lipid-like molecules	Prenol lipids	Monoterpenoids
neg_2500	2'-O-methylcytidine	138.024	147.907	133.69	109.154	141.297	116.493	160.015	170.548	186.213	239.861	226.519	230.26	0.193524	0.205213	0.891393	unchanged	-0.430874	0.00593164	1.27646	down	0.924851	0.00315153	1.10031	up	0.300453	0.0315643	0.987951	unchanged	-10.2517	C10H15N3O5	292.068	2.87573	--	--	HMDB0242132	--	Organic compounds	Nucleosides, nucleotides, and analogues	Pyrimidine nucleosides	--
neg_2501	Loganate	275.232	291.774	301.759	293.147	316.038	289.563	150.647	157.065	143.069	139.71	133.048	152.031	-0.0489536	0.428117	0.563562	unchanged	0.0856788	0.282151	0.707923	unchanged	-1.08117	0.000222928	1.11151	down	-0.946539	0.00051735	1.11256	down	16.1025	C16H24O10	375.136	2.88287	C01512	Monoterpenoid biosynthesis(ko00902);;Biosynthesis of secondary metabolites(ko01110)	HMDB0304409	--	Organic compounds	Lipids and lipid-like molecules	Prenol lipids	Terpene glycosides
neg_2502	Isorhamnetin-3-O-rutinoside (Narcissin)	583.522	563.116	584.803	585.233	625.873	596.158	1260.54	1197.56	1283.48	1055.72	1124.83	1149.34	-0.0618342	0.163512	0.935209	unchanged	0.168171	0.0228604	1.16207	up	0.881667	0.000809079	1.11227	up	1.11167	0.000742166	1.11772	up	-34.2467	C28H32O16	623.14	2.87573	--	--	--	--	--	--	--	--
neg_2503	(-)-Loliolide	2004.34	1961.87	2010.54	2148.87	2242.54	2141.79	6004.87	5809.75	5819.56	5523.44	5734.44	5617.1	-0.128429	0.0159875	1.30313	down	0.0634889	0.0453717	1.08968	up	1.36902	1.53959e-05	1.1194	up	1.56094	0.000128506	1.12061	up	-7.89701	C11H16O3	437.161	2.89002	--	--	HMDB0302428	--	Organic compounds	Organoheterocyclic compounds	Benzofurans	--
neg_2507	Fluorouracil	776.783	722.454	743.995	714.037	726.933	730.864	2687.26	2622.15	2726.83	2540.79	2675.72	2682.72	0.0466648	0.26757	0.814443	unchanged	0.0248085	0.46233	0.506872	unchanged	1.8628	0.000510424	1.11899	up	1.84094	1.24185e-05	1.12053	up	13.7165	C4H3FN2O2	129.012	2.90428	C07649	--	HMDB0014684	51-21-8	Organic compounds	Organoheterocyclic compounds	Diazines	Pyrimidines and pyrimidine derivatives
neg_2511	D-Tagaturonate	31.7157	26.2059	25.5955	39.6685	30.946	22.4366	38.8272	40.0167	45.2131	38.7595	25.9241	23.1771	-0.155952	0.59966	0.398291	unchanged	0.497713	0.114087	1.00745	unchanged	-0.082805	0.814754	0.139251	unchanged	0.570859	0.00809504	1.03786	up	30.0277	C6H10O7	239.047	2.89715	C00558	Pentose and glucuronate interconversions(ko00040);;Ascorbate and aldarate metabolism(ko00053);;Inositol phosphate metabolism(ko00562);;Metabolic pathways(ko01100)	HMDB0011731	3470-36-8	Organic compounds	Organic acids and derivatives	Hydroxy acids and derivatives	Medium-chain hydroxy acids and derivatives
neg_2516	Tetranorbiotin	123.745	121.915	143.038	147.739	163.111	149.94	726.524	733.151	722.52	728.908	700.748	732.079	-0.245458	0.0499881	1.15021	down	0.0135906	0.570617	0.413385	unchanged	2.23001	2.33929e-05	1.11946	up	2.48906	8.34586e-06	1.12089	up	-14.8247	C6H8N2O3S	187.015	2.91142	C20385	Biotin metabolism(ko00780)	--	--	--	--	--	--
neg_2517	7-Cyano-7-carbaguanine	653.328	536.636	335.518	442.967	195.507	252.298	1.60532e-09	1.60532e-09	1.60532e-09	1.60532e-09	1.60532e-09	1.60532e-09	0.776136	0.153868	0.927404	unchanged	0	1	0	unchanged	-37.4284	0.0580515	1.00031	unchanged	-38.2046	0.0317404	1.0532	down	-4.81316	C7H5N5O	174.041	2.91857	C15996	Folate biosynthesis(ko00790);;Metabolic pathways(ko01100)	--	--	--	--	--	--
neg_2519	(1R,10aS)-1,4,10,10a-Tetrahydrophenazine-1-carboxylate	7.33139	31.2701	24.5253	26.6381	28.6867	21.7728	207.253	184.991	202.668	93.7776	101.35	107.938	-0.288434	0.586079	0.418746	unchanged	0.973048	0.000741648	1.31096	up	1.97487	0.000541791	1.11212	up	3.23635	5.68223e-05	1.11442	up	12.8181	C13H12N2O2	249.067	2.91857	C21411	Metabolic pathways(ko01100);;Biosynthesis of secondary metabolites(ko01110)	--	--	--	--	--	--
neg_2522	Vomilenine	2512.69	2481.99	2567.13	2533.35	2538.38	2520.78	7773.14	7525.21	7993.32	5780.42	5857.65	5867.52	-0.00584669	0.723516	0.275484	unchanged	0.411998	0.00366755	1.31491	up	1.20517	3.98517e-05	1.12015	up	1.62301	0.000459522	1.11971	up	34.5074	C21H22N2O3	395.174	2.91857	C01761	Indole alkaloid biosynthesis(ko00901);;Biosynthesis of secondary metabolites(ko01110)	--	--	--	--	--	--
neg_2523	Toluene-cis-dihydrodiol	203.247	213.055	239.346	194.988	236.825	236.801	795.976	739.911	753.702	732.83	715.798	750.896	-0.0282517	0.819045	0.170155	unchanged	0.0578971	0.216922	0.805949	unchanged	1.71795	1.74602e-05	1.11777	up	1.80409	4.24162e-05	1.11822	up	-4.01432	C7H10O2	161.037	2.9257	C04592	Metabolic pathways(ko01100)	--	--	--	--	--	--
neg_2526	Cephamycin C	138.083	110.967	151.386	71.4402	82.7492	88.8747	48.4602	51.6485	46.9502	82.3116	39.06	52.8534	0.720235	0.0326387	1.2531	up	-0.244558	0.551998	0.44149	unchanged	-0.480386	0.206323	0.718017	unchanged	-1.44518	0.0181597	1.07884	down	9.73921	C16H22N4O9S	891.223	2.9257	C06566	Penicillin and cephalosporin biosynthesis(ko00311);;Metabolic pathways(ko01100);;Biosynthesis of secondary metabolites(ko01110)	HMDB0249812	--	Organic compounds	Organoheterocyclic compounds	Lactams	Beta lactams
neg_2528	Penicillic Acid	1894.18	1845.44	1943.33	1933.29	1960.49	1915.44	10964	10735.8	10889	10431.5	10932.9	10933.7	-0.0317056	0.274694	0.782223	unchanged	0.0129284	0.632931	0.344744	unchanged	2.47503	0.000332736	1.11951	up	2.51966	4.05094e-06	1.12109	up	-14.0533	C8H10O4	205.025	2.93997	C16804	--	HMDB0256217	--	Organic compounds	Organic acids and derivatives	Keto acids and derivatives	Medium-chain keto acids and derivatives
neg_2530	Malonyl-CoA	7.25679	1.60532e-09	1.60532e-09	1.60532e-09	1.60532e-09	1.60532e-09	1367.46	1236.48	842.096	934.345	690.283	666.799	30.4889	0.42265	0.62501	unchanged	0.588688	0.1191	0.9704	unchanged	38.7916	0.0123101	1.09322	up	8.89139	0.0184293	1.08092	up	-12.1989	C24H38N7O19P3S	852.098	2.93997	C00083	Fatty acid biosynthesis(ko00061);;Fatty acid elongation(ko00062);;Aflatoxin biosynthesis(ko00254);;Carbapenem biosynthesis(ko00332);;beta-Alanine metabolism(ko00410);;Pyruvate metabolism(ko00620);;Propanoate metabolism(ko00640);;Biosynthesis of various alkaloids(ko00996);;Biosynthesis of various plant secondary metabolites(ko00999);;Metabolic pathways(ko01100);;Biosynthesis of secondary metabolit…	HMDB0001175	524-14-1	Organic compounds	Lipids and lipid-like molecules	Fatty Acyls	Fatty acyl thioesters
neg_2534	N3-Fumaroyl-L-2,3-diaminopropanoate	362.469	348.768	393.08	389.159	416.172	423.265	13465.9	13065.2	13489.3	12056.9	12708.2	12600.7	-0.153854	0.0716259	1.08727	unchanged	0.0990199	0.0275042	1.16298	up	4.92664	0.000270622	1.11969	up	5.17951	9.8663e-05	1.12099	up	6.60861	C7H10N2O5	223.035	2.94712	C20961	Metabolic pathways(ko01100);;Biosynthesis of secondary metabolites(ko01110)	--	--	--	--	--	--
neg_2537	Secologanate	233.509	232.731	222.33	219.118	220.327	223.409	195.348	170.694	193.32	147.628	156.176	149.92	0.0549139	0.128605	1.0427	unchanged	0.301968	0.0365608	1.20144	up	-0.546876	0.000172458	1.11657	down	-0.299822	0.018537	1.03977	down	-9.37744	C16H22O10	373.111	2.95425	C01957	Monoterpenoid biosynthesis(ko00902);;Biosynthesis of secondary metabolites(ko01110)	HMDB0304481	--	Organic compounds	Lipids and lipid-like molecules	Prenol lipids	Terpene glycosides
neg_2538	3-O-caffeoylshikimic acid	312.145	172.555	166.88	278.274	285.955	294.473	489.301	510.42	576.563	541.396	551.09	541.014	-0.398218	0.282757	0.818732	unchanged	-0.0514395	0.544323	0.448858	unchanged	0.927736	4.42674e-06	1.11922	up	1.27451	0.00973091	1.05754	up	-32.74	C16H16O8	381.072	2.94712	--	--	HMDB0030654	6082-44-6	Organic compounds	Phenylpropanoids and polyketides	Cinnamic acids and derivatives	Hydroxycinnamic acids and derivatives
neg_2540	Versiconal hemiacetal acetate	1135.56	938.097	1074.32	1150.76	1221.09	1267.85	69473.4	67608.6	71985.3	71252.1	72694.2	73306.5	-0.209399	0.0877917	1.07816	unchanged	-0.0554071	0.151714	0.923778	unchanged	5.89941	6.96941e-05	1.12015	up	6.0534	0.000332309	1.12048	up	9.78216	C20H16O9	399.076	2.94712	C20505	Aflatoxin biosynthesis(ko00254);;Metabolic pathways(ko01100);;Biosynthesis of secondary metabolites(ko01110)	--	--	--	--	--	--
neg_2541	5-Hydroxy-L-tryptophan	5550.45	5616.92	5645.04	5557.84	5708.01	5665.12	1106.09	1128.6	1086	1069.36	1120.71	1116.99	-0.0101373	0.502588	0.490382	unchanged	0.0059307	0.837225	0.144369	unchanged	-2.35604	1.4039e-05	1.12007	down	-2.33997	2.00623e-06	1.12114	down	2.72548	C11H12N2O3	439.164	2.94712	C00643	Tryptophan metabolism(ko00380);;Metabolic pathways(ko01100)	HMDB0000472	4350-09-08	Organic compounds	Organoheterocyclic compounds	Indoles and derivatives	Tryptamines and derivatives
neg_2545	Kaempferol 3-O-[6-(4-coumaroyl)-beta-D-glucosyl-(1->2)-beta-D-glucosyl-(1->2)-beta-D-glucoside]	74.1901	51.7765	76.9842	79.8378	70.7869	68.2618	435.456	399.043	449.482	472.082	420.055	471.427	-0.109053	0.588953	0.407035	unchanged	-0.086757	0.311667	0.664999	unchanged	2.63913	0.00142173	1.1156	up	2.66142	0.000209673	1.11627	up	-28.4867	C42H46O23	963.215	2.94712	C12636	Flavone and flavonol biosynthesis(ko00944);;Biosynthesis of secondary metabolites(ko01110)	--	--	--	--	--	--
neg_2549	(13S,14R)-1,13-Dihydroxy-N-methylcanadine	2171.6	2096.73	2009.53	2078.66	2179.35	2115.79	853.088	890.518	861.713	786.052	816.765	823.96	-0.0218848	0.599421	0.388258	unchanged	0.102418	0.0214466	1.1658	up	-1.39311	9.31388e-05	1.11904	down	-1.26881	0.000853809	1.11778	down	3.26115	C21H24NO6+	431.162	2.96852	C21587	Isoquinoline alkaloid biosynthesis(ko00950);;Metabolic pathways(ko01100);;Biosynthesis of secondary metabolites(ko01110)	--	--	--	--	--	--
neg_2550	L-Phenylalanine	35.3493	73.4361	32.2117	39.5885	26.9141	25.2907	8.88523	23.583	31.3209	1.60532e-09	1.60532e-09	3.45095	0.619204	0.342304	0.706145	unchanged	4.20825	0.0882548	1.10681	unchanged	-4.73333	0.0177768	1.06799	down	-1.14428	0.182477	0.735571	unchanged	-9.83822	C9H11NO2	164.07	2.9828	C00079	Phenylalanine metabolism(ko00360);;Phenylalanine, tyrosine and tryptophan biosynthesis(ko00400);;Cyanoamino acid metabolism(ko00460);;D-Amino acid metabolism(ko00470);;Phenylpropanoid biosynthesis(ko00940);;Tropane, piperidine and pyridine alkaloid biosynthesis(ko00960);;Glucosinolate biosynthesis(ko00966);;Aminoacyl-tRNA biosynthesis(ko00970);;Biosynthesis of various alkaloids(ko00996);;Biosynth…	HMDB0000159	63-91-2	Organic compounds	Organic acids and derivatives	Carboxylic acids and derivatives	Amino acids, peptides, and analogues
neg_2552	6-Hydroxypseudooxynicotine	159.062	158.427	152.919	141.781	121.486	132.744	133.863	144.428	160.922	150.608	125.635	148.443	0.248372	0.040638	1.25037	up	0.0485247	0.688193	0.281693	unchanged	0.100855	0.394056	0.48681	unchanged	-0.0989922	0.31629	0.604892	unchanged	3.68076	C10H14N2O2	215.081	2.97567	C01297	Nicotinate and nicotinamide metabolism(ko00760);;Metabolic pathways(ko01100)	HMDB0240264	7424-35-3	Organic compounds	Organic oxygen compounds	Organooxygen compounds	Carbonyl compounds
neg_2553	Stizolobinate	564.608	582.703	593.535	641.25	629.78	654.017	942.924	926.251	988.752	803.709	869.162	916.682	-0.145105	0.00551062	1.31593	down	0.142265	0.093429	1.01598	unchanged	0.42781	0.0176129	1.07243	up	0.71518	0.000564425	1.11452	up	-0.67689	C9H9NO6	453.161	2.97567	C06048	Tyrosine metabolism(ko00350)	--	--	--	--	--	--
neg_2555	(S)-Chiral alcohol	4201.63	4066.39	4012.26	3899.69	3880.1	3831.03	1239.93	1180.32	1235.84	1453.74	1533.45	1538.28	0.0808739	0.0451773	1.23115	up	-0.307765	0.0015812	1.29397	down	-1.35933	6.88e-07	1.11985	down	-1.74797	0.000100274	1.12028	down	-34.2359	C16H16O6	303.077	2.9828	C18354	Metabolic pathways(ko01100);;Biosynthesis of secondary metabolites(ko01110)	--	--	--	--	--	--
neg_2556	Asperuloside	813.361	786.862	826.031	941.732	960.672	951.074	409.272	392.128	426.094	463.421	477.017	485.644	-0.233991	0.00193103	1.37534	down	-0.216342	0.00742894	1.25126	down	-1.00066	8.27095e-07	1.11961	down	-0.983016	1.53298e-05	1.11805	down	-39.4495	C18H22O11	413.093	2.9828	C09769	Monoterpenoid biosynthesis(ko00902);;Biosynthesis of secondary metabolites(ko01110)	HMDB0248667	--	Organic compounds	Organic oxygen compounds	Organooxygen compounds	Carbohydrates and carbohydrate conjugates
neg_2557	Kaempferol 3-O-rutinoside	10969	10720.7	10950	10745.7	11085.1	11004.1	8364.16	8120.33	8350.66	5422.17	5735.67	5822.77	-0.00859848	0.644042	0.339613	unchanged	0.548495	0.000158917	1.32009	up	-0.951338	6.44041e-06	1.1183	down	-0.394244	2.06455e-05	1.1171	down	-32.2902	C27H30O15	593.132	2.97567	--	--	--	--	--	--	--	--
neg_2558	Mirificin	4.28788	1.60532e-09	3.17368	1.60532e-09	4.84854	1.84528	21.7767	26.3485	22.8006	44.7572	48.3257	57.0795	0.15665	0.899913	0.0934898	unchanged	-1.08214	0.0107584	1.27333	down	4.48755	0.00236878	1.10553	up	3.24876	0.000373389	1.10371	up	-44.9429	C26H28O13	1155.27	2.98993	--	--	HMDB0254749	--	Organic compounds	Lipids and lipid-like molecules	Prenol lipids	Terpene glycosides
neg_2562	2,5-Diamino-6-(5-phospho-D-ribitylamino)pyrimidin-4(3H)-one	18904.3	18153	18747.6	22096.1	22514.1	22054.6	4908.1	4859.93	4902.79	5902.16	6249.43	6333.16	-0.256534	0.000466271	1.38179	down	-0.333387	0.00985234	1.30006	down	-1.85059	1.58403e-07	1.11998	down	-1.92744	0.000263049	1.12063	down	4.70314	C9H18N5O8P	755.18	2.98993	C18910	Riboflavin metabolism(ko00740);;Metabolic pathways(ko01100);;Biosynthesis of cofactors(ko01240)	HMDB0304043	--	Organic compounds	Organic oxygen compounds	Organooxygen compounds	Carbohydrates and carbohydrate conjugates
neg_2563	SL 0101-1	45.7344	55.6728	38.9798	88.2334	101.579	98.8627	2.15023	1.60532e-09	14.1629	12.6651	4.08729	12.2888	-1.04004	0.00163742	1.35364	down	-0.83207	0.469583	0.498445	unchanged	-3.31328	0.000143243	1.11309	down	-3.10531	0.00331929	1.06875	down	-11.0603	C25H24O12	1031.23	3.0042	--	--	--	--	--	--	--	--
neg_2565	N-Acetyl-L-2-amino-6-oxopimelate	1.60532e-09	1.60532e-09	1.60532e-09	1.60532e-09	1.60532e-09	1.60532e-09	27.2878	13.7594	32.2183	100.564	98.0177	96.1086	0	1	0	unchanged	-2.00799	0.00386919	1.31257	down	35.8326	0.000172564	1.11992	up	33.8246	0.0474464	1.02184	up	8.38325	C9H13NO6	230.069	2.99707	C05539	Monobactam biosynthesis(ko00261);;Lysine biosynthesis(ko00300);;Metabolic pathways(ko01100);;Biosynthesis of secondary metabolites(ko01110);;Biosynthesis of amino acids(ko01230)	--	--	--	--	--	--
neg_2566	N-Succinyl-L-glutamate	463.262	501.061	509.527	563.654	602.805	594.593	989.394	966.961	980.26	1030.41	1083.19	1081.5	-0.256847	0.00727043	1.30288	down	-0.12171	0.0264282	1.22038	down	0.859427	5.69097e-05	1.116	up	0.994564	0.000119833	1.11895	up	1.2722	C9H13NO7	292.073	3.0042	C05931	Arginine and proline metabolism(ko00330);;Metabolic pathways(ko01100)	--	--	--	--	--	--
neg_2567	D-Neopterin	130.405	117.208	116.687	167.258	181.149	171.38	174.008	179.943	186.607	274.47	286.638	288.315	-0.512793	0.0010812	1.36022	down	-0.652032	6.84934e-05	1.32006	down	0.708565	5.35584e-05	1.11367	up	0.569326	0.000650015	1.10016	up	10.3285	C9H11N5O4	274.058	3.0042	C05926	Folate biosynthesis(ko00790)	HMDB0000845	2009-64-5	Organic compounds	Organoheterocyclic compounds	Pteridines and derivatives	Pterins and derivatives
neg_2568	S-(Phenylacetothiohydroximoyl)-L-cysteine	11973.1	11626.7	11655.2	13077.7	13203.3	13179.9	10205.2	9894.1	10041.9	9279.5	9844.32	9804.14	-0.162598	0.00299828	1.37805	down	0.0592755	0.142748	0.93734	unchanged	-0.447959	0.00186236	1.11408	down	-0.226085	0.000358524	1.10583	down	-0.0436742	C11H14N2O3S	275.047	3.0042	C17237	Glucosinolate biosynthesis(ko00966);;Biosynthesis of secondary metabolites(ko01110);;2-Oxocarboxylic acid metabolism(ko01210)	--	--	--	--	--	--
neg_2570	Yadanziolide A	1119.4	1123.68	1060.44	1196.41	1136.92	1119.78	391.101	365.523	358.867	349.839	356.567	359.487	-0.0638923	0.183188	0.877215	unchanged	0.0656155	0.229522	0.834186	unchanged	-1.69583	0.000725911	1.11838	down	-1.56632	8.95736e-05	1.11907	down	11.571	C20H26O10	425.15	2.99707	--	--	--	--	--	--	--	--
neg_2572	Albiflorin	183.983	210.924	198.774	218.033	154.539	163.38	211.521	245.521	170.587	178.342	213.324	246.896	0.147582	0.442573	0.574585	unchanged	-0.0249151	0.907192	0.0831497	unchanged	0.252719	0.289468	0.58359	unchanged	0.0802222	0.66276	0.267517	unchanged	-3.85428	C23H28O11	501.136	2.99707	C17457	--	HMDB0248116	--	Organic compounds	Lipids and lipid-like molecules	Prenol lipids	Terpene glycosides
neg_2575	bryotoxin A	527.306	535.186	484.296	680.252	599.874	574.407	43.5905	72.1101	57.6523	58.9703	32.5617	60.134	-0.26178	0.0653488	1.14786	unchanged	0.192815	0.585604	0.377789	unchanged	-3.61209	0.00171962	1.11275	down	-3.15749	0.000126565	1.11784	down	-45.7355	C32H42O12	663.238	2.99707	C08853	--	--	--	--	--	--	--
neg_2577	Biochanin A 7-O-(6-O-malonyl-beta-D-glucoside)	1488.53	1488.78	1386.36	1656.66	1543.17	1495.47	1.60532e-09	1.60532e-09	1.60532e-09	1.60532e-09	1.60532e-09	1.60532e-09	-0.105677	0.140431	0.95767	unchanged	0	1	0	unchanged	-39.8265	0.000931769	1.11823	down	-39.7209	0.000549145	1.12	down	26.3209	C25H24O13	1123.29	3.01135	C12625	Isoflavonoid biosynthesis(ko00943)	HMDB0030640	34232-17-2	Organic compounds	Phenylpropanoids and polyketides	Isoflavonoids	Isoflavonoid O-glycosides
neg_2585	Kaempferol 3-O-beta-D-glucosyl-(1->2)-beta-D-glucoside	182.744	219.197	201.254	146.257	155.516	130.866	29.2625	36.3401	66.7032	51.3737	50.8006	40.59	0.479461	0.0147346	1.27496	up	-0.109759	0.795031	0.18986	unchanged	-1.59953	0.0014355	1.10536	down	-2.18875	0.00056672	1.09973	down	-15.3363	C27H30O16	631.119	3.01848	C12634	Flavone and flavonol biosynthesis(ko00944);;Biosynthesis of secondary metabolites(ko01110)	HMDB0304696	--	Organic compounds	Phenylpropanoids and polyketides	Flavonoids	Flavonoid glycosides
neg_2586	N6-(1,2-Dicarboxyethyl)-AMP	750.59	1058.12	634.796	708.819	304.402	467.688	1.60532e-09	1.60532e-09	2.06037	26.8923	3.87132	9.12455	0.722467	0.136744	0.951594	unchanged	-4.27499	0.210993	0.888405	unchanged	-5.21438	0.0544502	1.00593	unchanged	-10.2118	0.0232502	1.07071	down	-4.89592	C14H18N5O11P	985.157	3.01848	C03794	Purine metabolism(ko00230);;Alanine, aspartate and glutamate metabolism(ko00250);;Metabolic pathways(ko01100);;Nucleotide metabolism(ko01232);;Biosynthesis of cofactors(ko01240)	--	--	--	--	--	--
neg_2588	1-(4-Hydroxyphenyl)-1-decene-3,5-dione	289.504	263.666	286.104	163.034	159.121	171.165	459.014	430.471	469.008	471.633	513.687	476.931	0.766618	0.00152078	1.38116	up	-0.106183	0.121439	0.932033	unchanged	1.56759	0.000884424	1.11631	up	0.694793	0.000467365	1.10662	up	31.9559	C16H20O3	281.124	3.03277	C17744	Stilbenoid, diarylheptanoid and gingerol biosynthesis(ko00945);;Biosynthesis of secondary metabolites(ko01110)	--	--	--	--	--	--
neg_2591	(+)-Gallocatechin	5381.52	5242.97	5378.66	5483.34	5409.83	5420.83	3953.18	3948.06	4098.05	3376.28	3275.96	3409.22	-0.0277546	0.13752	0.994427	unchanged	0.254111	0.000639966	1.30356	up	-0.697272	1.42454e-05	1.11921	down	-0.415407	3.93308e-05	1.11562	down	30.1593	C15H14O7	327.058	3.03277	C12127	Flavonoid biosynthesis(ko00941);;Biosynthesis of secondary metabolites(ko01110)	HMDB0038365	970-73-0	Organic compounds	Phenylpropanoids and polyketides	Flavonoids	Flavans
neg_2593	dTDP-L-oleandrose	386.579	395.216	347.008	297.262	276.462	270.69	314.396	323.824	337.657	330.517	298.386	302.311	0.41877	0.0103525	1.3162	up	0.0675884	0.297287	0.693944	unchanged	0.141161	0.0924104	0.834908	unchanged	-0.210021	0.0574421	0.944302	unchanged	28.4083	C17H28N2O14P2	545.11	3.02562	C11921	Polyketide sugar unit biosynthesis(ko00523);;Metabolic pathways(ko01100);;Biosynthesis of secondary metabolites(ko01110);;Biosynthesis of nucleotide sugars(ko01250)	--	--	--	--	--	--
neg_2594	Theaflavin	128343	123930	128761	95379.2	97061.5	95596.3	29837.3	28709.5	29764.6	24265.9	25831.7	25930.2	0.403668	0.00098978	1.38963	up	0.216075	0.00498798	1.26582	up	-1.92166	7.84611e-08	1.12006	down	-2.10925	0.000123662	1.12066	down	2.98346	C29H24O12	563.121	3.02562	--	--	HMDB0005788	4670-05-07	Organic compounds	Phenylpropanoids and polyketides	Flavonoids	Flavans
neg_2596	Reduced FMN	1082.38	1050.88	1076.44	945.367	932.32	957.502	21.452	23.344	41.8617	52.4013	53.2245	34.6567	0.178993	0.000720959	1.37182	up	-0.694936	0.115148	0.941203	unchanged	-4.33704	1.1467e-07	1.12006	down	-5.21097	5.18038e-07	1.12097	down	-1.54648	C17H23N4O9P	961.237	3.03277	C01847	Riboflavin metabolism(ko00740);;Metabolic pathways(ko01100);;Biosynthesis of cofactors(ko01240)	HMDB0001142	5666-16-0	Organic compounds	Nucleosides, nucleotides, and analogues	Flavin nucleotides	--
neg_2598	Kinsenoside	14.1523	48.0198	37.8363	35.8066	32.7119	41.0944	80.2088	70.1091	71.3566	69.9729	57.6977	50.3864	-0.132297	0.783072	0.214206	unchanged	0.316103	0.108984	0.987315	unchanged	0.699922	0.0414163	0.983776	unchanged	1.14832	0.0454926	0.995296	unchanged	30.5081	C10H16O8	263.085	3.0399	--	--	--	--	--	--	--	--
neg_2600	Tababiphenyl C	40.8814	42.6913	57.8452	78.095	69.8598	73.6007	52.5365	69.6718	64.2314	75.1764	57.4924	67.1643	-0.647705	0.0239618	1.27877	down	-0.100085	0.568272	0.393286	unchanged	-0.148873	0.294235	0.605052	unchanged	0.398746	0.112076	0.799179	unchanged	-1.66424	C18H18O4	333.089	3.0399	--	--	--	--	--	--	--	--
neg_2604	6-Hydroxymelatonin	376.508	352.002	365.331	312.08	283.29	309.558	189.218	186.91	200.371	161.681	145.959	142.335	0.273527	0.0067213	1.31101	up	0.357469	0.00608006	1.2563	up	-1.00796	0.000401631	1.10875	down	-0.924014	0.000144829	1.11621	down	-2.23185	C13H16N2O3	269.09	3.04703	C05643	Tryptophan metabolism(ko00380)	HMDB0004081	2208-41-5	Organic compounds	Organoheterocyclic compounds	Indoles and derivatives	Hydroxyindoles
neg_2605	trans-Zeatin riboside monophosphate	129.675	122.023	131.094	99.9364	95.4303	92.8162	292.228	286.255	271.103	222.867	220.963	233.196	0.409572	0.00122629	1.36412	up	0.327548	0.00309843	1.28667	up	1.23223	6.41159e-05	1.11783	up	1.1502	0.000316603	1.11684	up	18.7746	C15H22N5O8P	907.256	3.05417	C16430	Zeatin biosynthesis(ko00908);;Biosynthesis of secondary metabolites(ko01110)	HMDB0304508	--	Organic compounds	Nucleosides, nucleotides, and analogues	Purine nucleotides	Purine ribonucleotides
neg_2610	Procaine	2600.34	2533.67	2693.48	2317.97	2447.33	2405.06	32800.1	31514.8	32205.1	26109.8	27276.6	27460.9	0.126504	0.0231697	1.22555	up	0.255628	0.000810746	1.29835	up	3.49508	0.000267726	1.11965	up	3.62421	0.0001272	1.12088	up	0.654821	C13H20N2O2	257.127	3.06132	C07375	--	HMDB0014859	59-46-1	Organic compounds	Benzenoids	Benzene and substituted derivatives	Benzoic acids and derivatives
neg_2612	Xanthosine	94.0634	102.289	110.333	101.153	100.598	95.2483	262.241	269.524	265.042	230.025	233.146	249.72	0.0462984	0.574668	0.424666	unchanged	0.160549	0.0333818	1.20559	up	1.26322	0.000869774	1.11558	up	1.37747	0.000120482	1.11901	up	-0.922082	C10H12N4O6	283.068	3.06132	C01762	Purine metabolism(ko00230);;Caffeine metabolism(ko00232);;Metabolic pathways(ko01100);;Biosynthesis of secondary metabolites(ko01110);;Nucleotide metabolism(ko01232);;ABC transporters(ko02010)	HMDB0000299	146-80-5	Organic compounds	Nucleosides, nucleotides, and analogues	Purine nucleosides	--
neg_2614	2'-Deamino-2'-hydroxy-6'-dehydroparomamine	623.391	614.238	607.048	521.028	527.215	507.8	5223.21	5162.1	5130.12	4134.08	4258.27	4364.23	0.245487	0.000252242	1.38095	up	0.282462	0.00184568	1.31216	up	3.03529	0.000289186	1.1196	up	3.07226	2.17522e-05	1.12116	up	36.2685	C12H22N2O8	343.124	3.06132	C20351	Neomycin, kanamycin and gentamicin biosynthesis(ko00524);;Biosynthesis of secondary metabolites(ko01110)	--	--	--	--	--	--
neg_2619	Abscisate	5341.27	5138.23	5470.4	5000.12	5057.47	5097.51	64813.6	62878.4	63738.1	52221.7	54021.6	54141.8	0.0737444	0.101459	1.11236	unchanged	0.255278	0.000260416	1.31112	up	3.40366	0.000159856	1.11995	up	3.5852	5.88067e-05	1.12103	up	36.3091	C15H20O4	299.136	3.07488	C06082	Carotenoid biosynthesis(ko00906);;Metabolic pathways(ko01100);;Biosynthesis of secondary metabolites(ko01110);;Plant hormone signal transduction(ko04075)	HMDB0029382	639-46-3	Organic compounds	Lipids and lipid-like molecules	Prenol lipids	Sesquiterpenoids
neg_2627	Glycyl-Threonine	1544.95	1530.88	1590.24	1396.09	1395.14	1386.41	962.207	940.787	929.503	740.563	766.266	783.23	0.159522	0.0101877	1.36377	up	0.30669	0.000451134	1.30853	up	-0.867302	0.000187321	1.11939	down	-0.720135	6.94137e-05	1.1188	down	11.5129	C6H12N2O4	211.051	3.08202	--	--	HMDB0028851	--	Organic compounds	Organic acids and derivatives	Carboxylic acids and derivatives	Amino acids, peptides, and analogues
neg_263	(11Z,14Z,17Z,20Z,23Z)-Hexacosapentaenoyl-CoA	285.621	363.363	302.925	357.075	345.412	307.491	218.179	217.985	290.416	274.046	215.417	251.379	-0.0854265	0.532662	0.457808	unchanged	-0.0280469	0.880757	0.104958	unchanged	-0.447084	0.0173534	0.999641	unchanged	-0.389704	0.0898661	0.834085	unchanged	-8.5795	C47H76N7O17P3S	1170.38	0.56375	C21949	Biosynthesis of unsaturated fatty acids(ko01040);;Fatty acid metabolism(ko01212)	--	--	--	--	--	--
neg_2631	2,5-Diaminopyrimidine nucleoside triphosphate	428.005	423.217	422.262	372.028	393.344	386.532	1.60532e-09	1.60532e-09	1.60532e-09	1.60532e-09	1.60532e-09	1.60532e-09	0.144761	0.0172582	1.3299	up	0	1	0	unchanged	-37.7993	0.000267862	1.11972	down	-37.9441	1.75145e-05	1.1212	down	15.2402	C9H18N5O14P3	512.007	3.08202	C05923	Folate biosynthesis(ko00790);;Metabolic pathways(ko01100)	HMDB0006821	--	Organic compounds	Organic oxygen compounds	Organooxygen compounds	Carbohydrates and carbohydrate conjugates
neg_2634	Salbostatin 6'-phosphate	538.205	488.307	429.589	359.957	250.796	261.098	67.2949	86.2948	88.1597	74.5829	104.697	94.6561	0.739958	0.014506	1.25912	up	-0.180329	0.391656	0.578909	unchanged	-1.67024	0.0234638	1.05395	down	-2.59053	0.00445109	1.10739	down	-32.2814	C13H24NO11P	861.205	3.08202	C21211	Biosynthesis of secondary metabolites(ko01110)	--	--	--	--	--	--
neg_2637	L-Glycine	84.31	102.417	88.5356	84.1826	83.711	80.2727	37.0247	36.5543	36.2924	35.3775	28.5636	30.6435	0.149502	0.23706	0.876418	unchanged	0.216139	0.125764	1.03956	unchanged	-1.39163	0.000110494	1.11559	down	-1.32499	0.00961402	1.0997	down	-23.8971	C2H5NO2	149.053	3.08915	--	--	--	--	--	--	--	--
neg_2638	Deoxyribose	240.057	315.382	184.924	286.538	178.677	178.775	1.60532e-09	1.60532e-09	0.284114	1.60532e-09	1.60532e-09	1.60532e-09	0.201195	0.5714	0.411159	unchanged	25.8141	0.42265	0.595124	unchanged	-36.9604	0.0269009	1.06232	down	-11.3475	0.022694	1.07189	down	-19.374	C5H10O4	155.03	3.08915	C01801	Pentose phosphate pathway(ko00030);;Metabolic pathways(ko01100)	HMDB0003224	533-67-5	Organic compounds	Organic oxygen compounds	Organooxygen compounds	Carbohydrates and carbohydrate conjugates
neg_2640	Alanyl-Glutamate	1175.38	1161.44	1161.4	1033.55	998.349	1028.59	585.322	574.988	572.705	444.49	468.48	471.184	0.192859	0.00195552	1.37897	up	0.324281	0.00154232	1.31128	up	-1.14476	4.32324e-06	1.11891	down	-1.01334	1.04062e-07	1.12101	down	2.68998	C8H14N2O5	253.06	3.08915	--	--	HMDB0028686	13187-90-1	Organic compounds	Organic acids and derivatives	Carboxylic acids and derivatives	Amino acids, peptides, and analogues
neg_2645	Sudachiin C	920.146	921.492	849.201	762.344	661.988	698.43	247.054	260.823	299.381	378.459	259.872	301.854	0.342113	0.0082797	1.29763	up	-0.219916	0.334676	0.666881	unchanged	-1.17492	0.00109921	1.09162	down	-1.73695	7.81365e-05	1.1166	down	-19.4543	C30H34O17	665.159	3.08915	--	--	HMDB0039088	101339-35-9	Organic compounds	Phenylpropanoids and polyketides	Flavonoids	Flavonoid glycosides
neg_2649	L-Cysteinyl-L-glycine	199.35	206.216	226.848	236.37	246.366	251.52	4626.07	4562.45	4796.36	4964.87	4903.95	4970.15	-0.215415	0.0349712	1.22289	down	-0.085522	0.0453064	1.1811	down	4.33696	9.36684e-06	1.12027	up	4.46685	0.000205238	1.12069	up	-25.4205	C5H10N2O3S	223.035	3.10343	--	--	HMDB0257594	--	Organic compounds	Organic acids and derivatives	Carboxylic acids and derivatives	Amino acids, peptides, and analogues
neg_2651	Malonyldaidzin	1158.5	1137.9	1155.9	1210.41	1194.69	1196.98	2834.58	2771.73	2816.31	2870.13	3204.31	3245.55	-0.0612739	0.00447003	1.32868	down	-0.146059	0.124951	1.0349	unchanged	1.3715	0.00381762	1.11169	up	1.28671	2.44966e-05	1.12092	up	17.6329	C24H22O12	523.095	3.10343	C16191	Isoflavonoid biosynthesis(ko00943)	HMDB0041263	124590-31-4	Organic compounds	Phenylpropanoids and polyketides	Coumarins and derivatives	Furanocoumarins
neg_2653	6''-O-Acetylgenistin	231.213	342.924	283.994	267.808	177.637	154.727	8.12376	10.4231	1.60532e-09	10.7735	1.60532e-09	8.2388	0.515822	0.143214	0.940379	unchanged	-0.0357542	0.974356	0.0229527	unchanged	-4.98037	0.0293822	1.05479	down	-5.53195	0.01241	1.09225	down	18.2433	C23H22O11	1007.26	3.11057	--	--	HMDB0029528	73566-30-0	Organic compounds	Phenylpropanoids and polyketides	Isoflavonoids	Isoflavonoid O-glycosides
neg_2654	2-Hydroxychromene-2-carboxylate	5515.83	5448.27	5590.11	5813.89	5976.37	5957.75	2023.01	1991.63	2031.67	2203.67	2299.91	2307.62	-0.100459	0.00436983	1.32689	down	-0.171857	0.00975543	1.27919	down	-1.38168	2.64653e-06	1.11968	down	-1.45307	4.07438e-05	1.12092	down	26.1359	C10H8O4	443.1	3.11057	C06204	Metabolic pathways(ko01100)	--	--	--	--	--	--
neg_2658	Glutathione	1111.93	1098.81	998.518	1109.3	1029.19	1025.82	152.256	142.927	111.041	235.155	168.64	194.135	0.0203481	0.757144	0.229356	unchanged	-0.557701	0.0599334	1.07722	unchanged	-2.40384	3.28211e-05	1.11689	down	-2.98189	0.000501278	1.11755	down	20.7338	C10H17N3O6S	673.194	3.11057	C00051	Cysteine and methionine metabolism(ko00270);;Glutathione metabolism(ko00480);;Metabolic pathways(ko01100);;Biosynthesis of cofactors(ko01240);;ABC transporters(ko02010)	HMDB0000125	70-18-8	Organic compounds	Organic acids and derivatives	Carboxylic acids and derivatives	Amino acids, peptides, and analogues
neg_2659	5-Hydroxyectoine	5316.18	5254.23	5371.66	5521.47	5491.37	5340.21	5767.12	5519.64	5840.62	6163.46	4987.22	4931.94	-0.0367202	0.1197	1.00951	unchanged	0.0908016	0.479925	0.516285	unchanged	-0.0240568	0.844032	0.123844	unchanged	0.103465	0.0432353	0.994564	unchanged	-1.85444	C6H10N2O3	375.117	3.12485	C16432	Glycine, serine and threonine metabolism(ko00260);;Metabolic pathways(ko01100)	--	--	--	--	--	--
neg_2660	5,7-Dihydroxy-4-methylcoumarin	2611.92	2586.96	2610.91	2045.09	2021.95	2023.36	799.68	774.568	806.254	838.553	875.117	878.196	0.358745	9.05121e-07	1.39627	up	-0.122726	0.0135711	1.20932	down	-1.23255	1.99016e-06	1.11995	down	-1.71402	2.17786e-08	1.12113	down	15.7304	C10H8O4	191.038	3.1177	--	--	--	--	--	--	--	--
neg_2663	Agrimonolide	537.886	574.066	498.209	522.914	319.505	347.839	1426.79	1307.88	1306.65	1509.21	1055.63	1061.7	0.435931	0.148292	1.00738	unchanged	0.156233	0.45736	0.540066	unchanged	1.60732	0.0199923	1.03959	up	1.32762	0.000311516	1.11427	up	9.12727	C18H18O5	359.116	3.1177	--	--	--	--	--	--	--	--
neg_2665	7-Hydroxycoumarin-6-carboxylic acid	5.53161	4.88627	17.992	9.86471	7.5191	7.32135	6.99422	15.5248	10.5862	15.2031	11.4238	7.01695	0.201582	0.801235	0.196785	unchanged	-0.0232856	0.960674	0.0353577	unchanged	0.445534	0.335575	0.572981	unchanged	0.220666	0.770445	0.175469	unchanged	-1.45727	C10H6O5	240.991	3.13198	--	--	--	--	--	--	--	--
neg_2666	Naringenin 7-O-beta-D-glucoside	1631.15	1638.27	1609.23	1434.88	1391.66	1418.34	27.9247	30.9486	45.2986	48.6116	39.0982	56.9305	0.200752	0.00032114	1.38283	up	-0.473502	0.143874	0.891264	unchanged	-4.87519	7.99646e-06	1.12008	down	-5.54944	1.59844e-07	1.12114	down	-25.1259	C21H22O10	455.085	3.13198	C09099	Flavonoid biosynthesis(ko00941)	--	--	--	--	--	--
neg_2668	N6-(Delta2-Isopentenyl)-adenine	1.60532e-09	1.60532e-09	1.60532e-09	1.60532e-09	1.60532e-09	1.60532e-09	185.419	201.983	183.921	147.749	159.923	167.366	0	1	0	unchanged	0.266263	0.0168901	1.1843	up	36.5214	0.00130125	1.11741	up	36.7877	0.000922113	1.11917	up	4.77775	C10H13N5	248.116	3.13912	C04083	Zeatin biosynthesis(ko00908);;Biosynthesis of secondary metabolites(ko01110);;Plant hormone signal transduction(ko04075)	HMDB0245646	--	Organic compounds	Organoheterocyclic compounds	Imidazopyrimidines	Purines and purine derivatives
neg_2670	L-Proline	88.2065	71.6752	75.8281	79.6694	72.1808	74.6047	152.133	157.942	155.589	189.502	173.506	179.468	0.0577874	0.613054	0.381789	unchanged	-0.220271	0.0215252	1.23813	down	1.26034	0.000353152	1.11499	up	0.982277	0.00189443	1.11086	up	-26.1535	C5H9NO2	136.035	3.14625	C00148	Arginine and proline metabolism(ko00330);;Carbapenem biosynthesis(ko00332);;D-Amino acid metabolism(ko00470);;Aminoacyl-tRNA biosynthesis(ko00970);;Metabolic pathways(ko01100);;Biosynthesis of secondary metabolites(ko01110);;Biosynthesis of amino acids(ko01230);;ABC transporters(ko02010)	HMDB0000162	147-85-3	Organic compounds	Organic acids and derivatives	Carboxylic acids and derivatives	Amino acids, peptides, and analogues
neg_2674	Aloin A	397.123	390.085	395.472	393.929	369.988	397.615	405.652	379.424	399.383	319.925	351.78	315.357	0.0260314	0.504257	0.513739	unchanged	0.263017	0.0121345	1.22296	up	-0.234817	0.0178554	1.00442	down	0.00216835	0.948116	0.0406092	unchanged	-2.60109	C21H22O9	439.1	3.1534	C10305	--	HMDB0035219	8015-61-0	Organic compounds	Benzenoids	Anthracenes	--
neg_2683	Isonocardicin A	47.0699	35.7914	52.6541	81.1679	67.8429	75.8589	27.9387	30.2797	35.919	55.8268	44.2021	53.1322	-0.730632	0.010434	1.28705	down	-0.70221	0.0132296	1.21923	down	-0.554039	0.0104793	1.02623	down	-0.525617	0.0908696	0.87704	unchanged	-5.45288	C23H24N4O9	1045.3	3.1748	C00927	Monobactam biosynthesis(ko00261);;Metabolic pathways(ko01100);;Biosynthesis of secondary metabolites(ko01110)	--	--	--	--	--	--
neg_2684	Medicarpin 3-O-glucoside-6'-malonate	15.965	22.2731	21.3647	24.1193	34.478	26.7445	13.9734	24.7672	23.518	29.6437	15.1419	23.3774	-0.517873	0.092134	1.06063	unchanged	-0.130715	0.735098	0.236961	unchanged	-0.324262	0.339484	0.538532	unchanged	0.062896	0.835664	0.125366	unchanged	17.0174	C25H26O12	1081.3	3.1748	C16224	Isoflavonoid biosynthesis(ko00943)	--	--	--	--	--	--
neg_2685	6'-O-caffeoylcatalpol	1283.65	1249.22	1001.25	1263.01	1000.85	1018.55	6.16375	5.23492	5.83099	1.60532e-09	6.60808	1.60532e-09	0.106597	0.531903	0.451925	unchanged	1.38259	0.248089	0.827415	unchanged	-8.95631	0.00592092	1.10708	down	-7.68031	0.00570798	1.10851	down	-18.8861	C24H28O13	1107.3	3.1748	--	--	--	--	--	--	--	--
neg_2688	(5-L-Glutamyl)-L-amino acid	69.7765	97.6274	72.2052	42.4684	48.9579	33.8865	80.5617	80.8508	61.2817	93.7461	82.8841	75.7427	0.93515	0.0328779	1.23929	up	-0.180492	0.303163	0.679269	unchanged	1.01002	0.0037887	1.06633	up	-0.105619	0.638018	0.277883	unchanged	-2.47154	C8H14N2O5	263.088	3.1748	C03740	Glutathione metabolism(ko00480);;Metabolic pathways(ko01100)	--	--	--	--	--	--
neg_2694	Dihydro-O-methylsterigmatocystin	14118.1	13432.8	14114.6	16338	16665.9	16818.9	1946.78	1883.27	1840.38	1927.47	1965.64	1944.74	-0.257953	0.00125968	1.37082	down	-0.0419731	0.205483	0.861058	unchanged	-3.0933	8.55255e-05	1.1201	down	-2.87732	0.000288165	1.12043	down	-24.7089	C19H16O6	739.186	3.1748	C03944	Aflatoxin biosynthesis(ko00254);;Metabolic pathways(ko01100);;Biosynthesis of secondary metabolites(ko01110)	HMDB0030591	21793-91-9	Organic compounds	Organoheterocyclic compounds	Benzopyrans	1-benzopyrans
neg_2695	4-Keto-anhydrotetracycline	279.423	233.059	172.494	332.259	236.668	188.171	89.0317	152.077	128.2	152.829	118.279	112.408	-0.144428	0.672504	0.312103	unchanged	-0.0544574	0.843392	0.140338	unchanged	-0.981196	0.0883688	0.913821	unchanged	-0.891225	0.0555508	0.925286	unchanged	-8.93004	C20H15NO8	839.151	3.1748	C06627	Metabolic pathways(ko01100);;Biosynthesis of secondary metabolites(ko01110)	--	--	--	--	--	--
neg_2696	Trifolirhizin	134.871	131.49	145.827	154.94	152.647	158.083	224.611	220.524	220.744	225.661	214.818	225.748	-0.176003	0.0413606	1.24137	down	-0.000754703	0.978234	0.0190686	unchanged	0.516708	0.000768006	1.11259	up	0.691956	0.00124472	1.11484	up	-7.69635	C22H22O10	951.25	3.16767	C10538	Isoflavonoid biosynthesis(ko00943)	HMDB0036630	6807-83-6	Organic compounds	Phenylpropanoids and polyketides	Isoflavonoids	Furanoisoflavonoids
neg_2698	3A-Deolivosylpremithramycin B	14.7885	1.60532e-09	22.4915	16.7206	18.5465	1.60532e-09	372.175	379.432	215.15	441.344	162.627	219.559	0.0800759	0.943271	0.0530525	unchanged	0.231332	0.663852	0.306662	unchanged	4.54542	0.0899813	0.939864	unchanged	4.69668	0.0271287	1.05869	up	-10.2053	C47H62O21	983.343	3.1748	C18710	Metabolic pathways(ko01100);;Biosynthesis of secondary metabolites(ko01110)	--	--	--	--	--	--
neg_2702	triptobenzene C	3002.66	3096.48	3157.68	3046.31	3067.41	3212.85	2154.23	2029.46	2038.58	1796.27	1865.08	1866.15	-0.0108302	0.753736	0.231936	unchanged	0.170813	0.013242	1.23293	up	-0.754718	0.000350817	1.11573	down	-0.573075	8.15088e-05	1.11334	down	10.0487	C20H26O4	365.156	3.18195	--	--	--	--	--	--	--	--
neg_2703	3,7,4'-Tri-O-methylquercetin	935.231	942.546	963.868	1094.3	1082.19	1130.37	162.387	155.29	187.757	199.863	135.02	171.399	-0.218731	0.00193507	1.36551	down	-0.00241578	0.990201	0.00747073	unchanged	-2.70745	4.67463e-06	1.11885	down	-2.49113	5.92837e-07	1.12061	down	6.40392	C18H16O7	733.182	3.18195	C04444	Flavone and flavonol biosynthesis(ko00944);;Biosynthesis of secondary metabolites(ko01110)	--	--	--	--	--	--
neg_2704	Kanamycin X	136.319	191.909	110.581	143.896	115.979	101.592	82.4422	102.021	14.0669	43.9437	26.887	48.8319	0.279731	0.410439	0.601524	unchanged	0.730387	0.429958	0.572184	unchanged	-1.59489	0.0100343	1.05756	down	-1.14423	0.090073	0.835093	unchanged	24.1462	C18H35N3O12	1029.48	3.18908	C20614	Neomycin, kanamycin and gentamicin biosynthesis(ko00524);;Biosynthesis of secondary metabolites(ko01110)	--	--	--	--	--	--
neg_2705	Galanthamine	1077.19	1073.79	1146.09	1098.97	1166.43	1156.36	887.054	931.891	891.193	895.811	888.245	893.604	-0.0535563	0.259123	0.768407	unchanged	0.0173939	0.529449	0.46436	unchanged	-0.353766	0.0066096	1.10442	down	-0.282816	0.00417302	1.07932	down	-18.1575	C17H21NO3	308.122	3.18908	C08526	Isoquinoline alkaloid biosynthesis(ko00950);;Biosynthesis of secondary metabolites(ko01110)	HMDB0014812	357-70-0	Organic compounds	Alkaloids and derivatives	Amaryllidaceae alkaloids	Galanthamine-type amaryllidaceae alkaloids
neg_2708	3-Indolepropionic acid	1080.22	1063.69	1132.05	1081.5	1073.5	1117.23	5553.64	5388.55	5377.11	4361.08	4522.4	4388.46	0.00164343	0.962476	0.0353834	unchanged	0.298199	0.000199274	1.31346	up	2.02003	8.78048e-05	1.11978	up	2.31659	3.15929e-05	1.1208	up	27.1049	C11H11NO2	437.182	3.18908	--	--	HMDB0002302	830-96-6	Organic compounds	Organoheterocyclic compounds	Indoles and derivatives	Indolyl carboxylic acids and derivatives
neg_2709	Estriol 16.alpha.-(.beta.-D-glucuronide)	1367.41	1227.85	1216.88	1258.03	1274.29	1240.28	12063.4	11585.4	12357.9	11288.6	11603.1	11507.1	0.0150396	0.813081	0.184716	unchanged	0.0659077	0.126322	0.98346	unchanged	3.18873	7.02112e-05	1.12012	up	3.23959	0.000256376	1.12022	up	0.498447	C24H32O9	463.198	3.18908	--	--	--	--	--	--	--	--
neg_2710	L-Arginine phosphate	2923.23	2890.69	2922.62	2993.05	2965.21	2976.92	1899.66	1845.59	2026.31	1920.85	2020.41	1925.05	-0.0324352	0.00954868	1.29461	down	-0.0234909	0.645954	0.324017	unchanged	-0.607044	0.000547585	1.11792	down	-0.598099	0.00212681	1.11444	down	16.7346	C6H15N4O5P	553.163	3.18908	C05945	Arginine and proline metabolism(ko00330)	HMDB0029438	1189-11-3	Organic compounds	Organic acids and derivatives	Carboxylic acids and derivatives	Amino acids, peptides, and analogues
neg_2714	Pterostilbene	116.4	120.276	126.707	68.6903	50.8248	73.9506	2616.82	2604.52	2669.16	1249.07	1370.06	1418.96	0.909412	0.00703834	1.34936	up	0.966443	0.000413133	1.32345	up	4.38352	0.00129662	1.1168	up	4.44055	4.35168e-05	1.1211	up	-4.07241	C16H16O3	291.078	3.19622	C10287	Stilbenoid, diarylheptanoid and gingerol biosynthesis(ko00945);;Biosynthesis of secondary metabolites(ko01110)	HMDB0303379	--	Organic compounds	Phenylpropanoids and polyketides	Stilbenes	--
neg_2716	Indolylmethylthiohydroximate	13052	12550	13093.4	12690.6	12723.1	12732.1	472.115	438.102	526.921	583.956	567.675	551.45	0.0206389	0.404216	0.647953	unchanged	-0.244949	0.0619563	1.12768	unchanged	-4.48531	9.06613e-11	1.12031	down	-4.75089	0.000147432	1.1208	down	-0.325051	C10H10N2OS	457.101	3.20335	C16516	Tryptophan metabolism(ko00380);;Glucosinolate biosynthesis(ko00966);;Metabolic pathways(ko01100);;Biosynthesis of secondary metabolites(ko01110);;2-Oxocarboxylic acid metabolism(ko01210)	--	--	--	--	--	--
neg_2717	Verbascose	101.359	123.455	155.282	127.235	88.6116	98.7996	457.251	541.149	445.04	502.959	436.143	456.045	0.272635	0.329897	0.68341	unchanged	0.049095	0.682344	0.288322	unchanged	2.14862	0.000374515	1.11136	up	1.92508	0.00188301	1.10109	up	32.9903	C30H52O26	863.271	3.20335	C08252	--	HMDB0259784	--	Organic compounds	Organic oxygen compounds	Organooxygen compounds	Carbohydrates and carbohydrate conjugates
neg_2720	Isochorismate	18.3772	22.2333	17.6159	19.5526	9.86909	13.6828	62.1503	71.0097	88.4013	66.0592	63.7649	61.3069	0.433835	0.209782	0.871574	unchanged	0.213144	0.317995	0.722827	unchanged	2.14865	0.000672057	1.11141	up	1.92796	0.016839	1.07749	up	-18.3732	C10H10O6	225.036	3.21048	C00885	Ubiquinone and other terpenoid-quinone biosynthesis(ko00130);;Metabolic pathways(ko01100);;Biosynthesis of secondary metabolites(ko01110);;Biosynthesis of cofactors(ko01240)	HMDB0304395	--	Organic compounds	Organic acids and derivatives	Hydroxy acids and derivatives	Beta hydroxy acids and derivatives
neg_2721	Kadangustin L	167.871	175.15	183.941	171.058	174.793	171.647	1076.86	1044.19	984.058	983.424	1011.01	1018.14	0.0261431	0.571114	0.437107	unchanged	0.0436454	0.378709	0.619867	unchanged	2.54137	0.000137261	1.11995	up	2.55887	0.000743744	1.11893	up	-0.634021	C23H28O8	477.176	3.21048	--	--	--	--	--	--	--	--
neg_2723	magnoloside B	125.939	111.513	131.13	132.378	112.272	138.234	187.418	207.053	180.869	201.189	183.09	158.679	-0.0549225	0.654363	0.329769	unchanged	0.08357	0.507908	0.459228	unchanged	0.503931	0.0287632	0.982662	unchanged	0.642423	0.00288599	1.07825	up	6.76456	C35H46O20	831.262	3.21048	C17679	--	--	--	--	--	--	--
neg_2729	1-O-Sinapoyl-beta-D-glucose	464.813	356.793	392.047	392.857	376.372	355.94	811.897	828.284	813.192	693.037	682.878	766.911	0.109214	0.457087	0.562483	unchanged	0.195252	0.054715	1.17784	unchanged	0.929373	0.00232336	1.10479	up	1.01541	0.00490398	1.1078	up	-19.4557	C17H22O10	407.088	3.21783	C01175	Phenylpropanoid biosynthesis(ko00940);;Biosynthesis of secondary metabolites(ko01110)	HMDB0302379	--	Organic compounds	Phenylpropanoids and polyketides	Cinnamic acids and derivatives	Hydroxycinnamic acids and derivatives
neg_2730	Triamcinolone Diacetate	3214.14	3045.42	3103.53	3234.94	3348.83	3140.6	7085.25	6803.39	7361.73	6116.12	6637.75	6480.4	-0.0546206	0.199775	0.854268	unchanged	0.143809	0.0396358	1.1065	up	0.984002	0.000730886	1.11421	up	1.18243	0.000722644	1.11721	up	1.86318	C25H31FO8	499.176	3.22497	C08184	--	HMDB0014758	124-94-7	Organic compounds	Lipids and lipid-like molecules	Steroids and steroid derivatives	Hydroxysteroids
neg_2734	Angelicin	79.7846	91.3664	90.6706	94.4769	72.2416	109.586	37.3067	42.3608	29.5937	33.9833	16.2924	24.4335	-0.0776755	0.707815	0.287638	unchanged	0.548423	0.149213	0.894558	unchanged	-1.8869	0.012894	1.05498	down	-1.2608	0.000648556	1.09786	down	-11.2243	C11H6O3	207.004	3.2321	C09060	Biosynthesis of various plant secondary metabolites(ko00999);;Biosynthesis of secondary metabolites(ko01110)	HMDB0033930	523-50-2	Organic compounds	Phenylpropanoids and polyketides	Coumarins and derivatives	Furanocoumarins
neg_2736	N-Succinyl-LL-2,6-diaminoheptanedioate	212.292	232.51	255.305	256.63	294.281	294.149	1347.92	1349.59	1350.1	1513.08	1538.75	1510.17	-0.271478	0.0519932	1.12846	unchanged	-0.172593	0.00267538	1.32081	down	2.43254	4.72419e-07	1.11996	up	2.53142	0.000119047	1.12096	up	-2.33117	C11H18N2O7	325.08	3.2321	C04421	Lysine biosynthesis(ko00300);;Metabolic pathways(ko01100);;Biosynthesis of amino acids(ko01230)	HMDB0012267	26605-36-7	Organic compounds	Organic acids and derivatives	Carboxylic acids and derivatives	Amino acids, peptides, and analogues
neg_2737	S-Adenosyl-L-homocysteine	432.961	433.667	445.329	427.523	429.347	407.557	576.036	562.423	565.701	570.767	555.46	558.116	0.0532367	0.138177	0.980156	unchanged	0.0168746	0.351592	0.620439	unchanged	0.413702	0.000182474	1.11224	up	0.37734	2.20534e-05	1.11693	up	19.062	C14H20N6O5S	419.098	3.2321	C00021	Cysteine and methionine metabolism(ko00270);;Metabolic pathways(ko01100);;Biosynthesis of amino acids(ko01230);;Biosynthesis of cofactors(ko01240)	HMDB0000939	979-92-0	Organic compounds	Organoheterocyclic compounds	Lactones	Gamma butyrolactones
neg_2741	Farrerol (6,8-Dimethyl-5,7,4'-trihydroxyflavanone)	1626.69	1536.92	1643.33	1514.79	1549.12	1516.13	2075.12	2080.42	2063.11	1862.6	1930.83	1917	0.0697572	0.138516	1.02692	unchanged	0.123002	0.0111586	1.28731	up	0.318238	0.000470574	1.11156	up	0.371483	0.00414344	1.11002	up	-9.07422	C17H16O5	321.072	3.23925	--	--	--	--	--	--	--	--
neg_2742	3-Hydroxy-3-(4-methylpent-3-en-1-yl)glutaryl-CoA	1085.64	1147.98	1260.33	1121.97	1221.82	1211.07	1.60532e-09	47.2958	61.4068	91.7946	63.7402	88.6089	-0.0249359	0.755686	0.23275	unchanged	-1.16734	0.11997	0.980821	unchanged	-3.86399	0.000367747	1.11834	down	-5.0064	0.000699125	1.11608	down	-0.111956	C32H52N7O20P3S	1024.22	3.25352	C04675	Biosynthesis of secondary metabolites(ko01110)	HMDB0060372	--	Organic compounds	Lipids and lipid-like molecules	Fatty Acyls	Fatty acyl thioesters
neg_2746	Pyrimidodiazepine	1.60532e-09	1.60532e-09	1.60532e-09	1.60532e-09	1.60532e-09	1.60532e-09	28.196	28.7626	28.3954	41.6598	20.3946	27.5766	0	1	0	unchanged	-0.0705382	0.840682	0.149923	unchanged	34.1155	0.0410281	1.03363	up	34.0449	3.40203e-05	1.12116	up	2.05643	C9H11N5O2	220.084	3.24638	C02587	Folate biosynthesis(ko00790)	--	--	--	--	--	--
neg_2749	5-Methyl-5,6-Dihydrouracil	1644.06	1813.86	1430.96	1993.75	1582.45	1536.8	29031.2	27737.6	27007.9	33713.5	22836.2	22632.5	-0.0646625	0.704978	0.279865	unchanged	0.0813726	0.717869	0.268807	unchanged	3.95294	0.0211382	1.07402	up	4.09897	0.000338999	1.12007	up	-2.66061	C5H8N2O2	315.13	3.24638	--	--	HMDB0000079	19140-80-8	Organic compounds	Organoheterocyclic compounds	Diazines	Pyrimidines and pyrimidine derivatives
neg_2750	D-Fructose	293.933	339.242	378.046	305.801	327.517	327.596	1268.38	1199.93	1348.48	1507.62	994.791	1040.98	0.0736192	0.567407	0.438485	unchanged	0.107229	0.638517	0.345843	unchanged	1.88265	0.0341271	1.04693	up	1.91626	0.000230457	1.11507	up	-5.52908	C6H12O6	359.118	3.25352	C00095	Fructose and mannose metabolism(ko00051);;Galactose metabolism(ko00052);;Starch and sucrose metabolism(ko00500);;Metabolic pathways(ko01100);;Biosynthesis of secondary metabolites(ko01110);;ABC transporters(ko02010)	HMDB0000660	53188-23-1	Organic compounds	Organic oxygen compounds	Organooxygen compounds	Carbohydrates and carbohydrate conjugates
neg_2757	Naringin	688.941	685.881	892.551	787.002	789.143	884.796	2276.12	2175.81	2343.56	2294.52	2248.96	2274.57	-0.118188	0.459206	0.548348	unchanged	-0.00477993	0.893727	0.0971752	unchanged	1.47015	8.24861e-05	1.11905	up	1.58356	0.000114638	1.11435	up	-21.8425	C27H32O14	601.141	3.26065	C09789	Flavonoid biosynthesis(ko00941)	HMDB0002927	10236-47-2	Organic compounds	Phenylpropanoids and polyketides	Flavonoids	Flavonoid glycosides
neg_2758	Typhaneoside	31594.9	30488.4	31657.6	36079.3	36708.9	36455.3	8439.41	8004.99	8236.9	9495.14	10006.6	9982.06	-0.220797	0.00141864	1.37906	down	-0.256503	0.00207231	1.28524	down	-1.88955	5.08772e-08	1.12012	down	-1.92526	7.14405e-05	1.12058	down	-30.3962	C34H42O20	769.196	3.26065	--	--	HMDB0039541	104472-68-6	Organic compounds	Phenylpropanoids and polyketides	Flavonoids	Flavonoid glycosides
neg_2759	Nocardicin G	1255.98	1117.3	1168.61	1175.27	954.971	1014.17	1152.45	1150.94	1157.17	1218.42	966.593	1118.5	0.171725	0.175975	0.909548	unchanged	0.0670016	0.548837	0.447823	unchanged	0.0712122	0.618988	0.291574	unchanged	-0.0335115	0.572169	0.355871	unchanged	-21.6198	C19H19N3O6	815.236	3.26065	C17355	Monobactam biosynthesis(ko00261);;Metabolic pathways(ko01100);;Biosynthesis of secondary metabolites(ko01110)	--	--	--	--	--	--
neg_2766	7-Hydroxy-3-(4-hydroxybenzyl)chroman	2667.44	2516.25	2610.29	2818.86	2979.68	2827.56	5765.09	5587.33	5804.91	4835.15	5041.17	5114.58	-0.146348	0.0162388	1.25339	down	0.194738	0.00298216	1.27348	up	0.797306	0.000103418	1.11549	up	1.13839	1.06501e-05	1.11977	up	1.0402	C16H16O3	511.213	3.27493	--	--	--	--	--	--	--	--
neg_2767	Kaempferol-3-O-rutinoside	433.212	457.989	366.913	431.447	446.117	412.49	508.418	525.978	475.378	563.777	465.037	509.283	-0.0361675	0.741271	0.253414	unchanged	-0.0268137	0.788307	0.192726	unchanged	0.253716	0.0888843	0.90491	unchanged	0.26307	0.0708316	0.902126	unchanged	-2.36602	C27H30O15	615.132	3.27493	C21833	Flavone and flavonol biosynthesis(ko00944);;Biosynthesis of secondary metabolites(ko01110)	HMDB0037574	17297-56-2	Organic compounds	Phenylpropanoids and polyketides	Flavonoids	Flavonoid glycosides
neg_2770	Pyridoxylamine	31.0481	23.2523	19.8548	1.60532e-09	2.25625	5.86238	1.60532e-09	1.60532e-09	4.99621	1.47607	1.60532e-09	1.60532e-09	3.19124	0.0097681	1.32348	up	1.75908	0.559733	0.426371	unchanged	-2.45948	0.323327	0.592291	unchanged	-3.89164	0.00881502	1.06734	down	-7.98686	C8H12N2O2	189.063	3.28207	--	--	HMDB0001431	85-87-0	Organic compounds	Organoheterocyclic compounds	Pyridines and derivatives	Pyridoxamines
neg_2774	Deoxynogalonate	1155.31	1095.19	1130.69	798.355	806.555	811.438	209.933	186.039	213.115	153.921	124.35	140.403	0.4847	0.00201283	1.38878	up	0.540819	0.00628911	1.24165	up	-2.52893	1.34452e-05	1.11987	down	-2.47281	2.69855e-05	1.12026	down	-28.854	C20H16O7	413.077	3.28207	C18629	Metabolic pathways(ko01100);;Biosynthesis of secondary metabolites(ko01110)	--	--	--	--	--	--
neg_2775	6''-O-xylosyl-glycitin	69650.5	66944.6	69266.8	47695.1	48353.7	47710.2	13247.2	12476	12955.6	11994.6	11501.8	11621.9	0.518024	0.0009253	1.39238	up	0.13932	0.015971	1.20969	up	-2.03336	1.01699e-07	1.1202	down	-2.41206	9.30292e-05	1.1207	down	-27.2912	C27H30O14	577.141	3.28207	--	--	--	--	--	--	--	--
neg_2778	(-)-Glyceollin I	137.329	122.923	136.291	134.925	137.966	117.727	98.0166	96.8405	118.414	106.409	128.31	142.496	0.0217227	0.814168	0.175122	unchanged	-0.267978	0.176887	0.85635	unchanged	-0.0503685	0.737483	0.201214	unchanged	-0.340069	0.0367894	0.959255	unchanged	-6.52546	C20H18O5	373.083	3.2892	C01701	Isoflavonoid biosynthesis(ko00943);;Biosynthesis of secondary metabolites(ko01110)	HMDB0033901	57103-57-8	Organic compounds	Organosulfur compounds	Thiols	Alkylthiols
neg_2780	epsilon-Rhodomycinone	439.62	432.995	382.267	268.064	272.176	258.059	82.0306	77.8449	112.383	148.159	143.257	156.493	0.65255	0.0107317	1.35736	up	-0.718231	0.0227788	1.2349	down	-0.833724	3.52831e-05	1.11503	down	-2.20451	0.000352773	1.11198	down	-7.70346	C22H20O9	915.229	3.2892	C12425	Biosynthesis of secondary metabolites(ko01110)	--	--	--	--	--	--
neg_2781	trans-Tetradec-2-enoyl-CoA	152.243	137.785	185.035	130.626	122.849	126.548	54.552	67.9878	69.2504	79.0054	67.2317	62.8283	0.322033	0.148415	1.04192	unchanged	-0.124425	0.441128	0.521374	unchanged	-0.862133	0.00226348	1.10123	down	-1.30859	0.0138887	1.07034	down	-20.4445	C35H60N7O17P3S	1020.28	3.30348	C05273	Fatty acid elongation(ko00062);;Fatty acid degradation(ko00071);;Metabolic pathways(ko01100);;Fatty acid metabolism(ko01212)	HMDB0003946	38795-33-4	Organic compounds	Lipids and lipid-like molecules	Fatty Acyls	Fatty acyl thioesters
neg_2782	cis-trans-Nepetalactol	1.60532e-09	1.60532e-09	1.60532e-09	1.60532e-09	1.60532e-09	1.60532e-09	170.382	196.721	206.097	126.444	99.0011	132.16	0	1	0	unchanged	0.680669	0.00834393	1.22851	up	36.1118	0.00729086	1.10418	up	36.7924	0.00311595	1.11429	up	-2.12082	C10H16O2	203.084	3.29635	C09804	Monoterpenoid biosynthesis(ko00902);;Metabolic pathways(ko01100);;Biosynthesis of secondary metabolites(ko01110)	--	--	--	--	--	--
neg_2785	3-Amino-2,3-dideoxy-scyllo-inosose	2835.27	2782.9	2851.57	2247.91	2255.25	2252.04	11972.9	11725.1	11743.4	9901.31	10457	10495.9	0.326318	0.00118463	1.39362	up	0.199964	0.00764058	1.28148	up	2.1914	0.000570292	1.11904	up	2.06504	2.86375e-05	1.12105	up	43.2025	C6H11NO4	206.073	3.31062	C17581	Neomycin, kanamycin and gentamicin biosynthesis(ko00524);;Biosynthesis of secondary metabolites(ko01110)	--	--	--	--	--	--
neg_2786	Scopoletin	4134.98	4038.57	4105.55	3207.44	3234.25	3229.23	1066.89	1021.28	1071.06	995.176	1019.22	1012.08	0.344479	0.000480772	1.39407	up	0.0619311	0.0921399	1.04288	unchanged	-1.67601	4.90549e-09	1.12026	down	-1.95856	1.66105e-06	1.12099	down	48.0011	C10H8O4	191.044	3.31062	C01752	Biosynthesis of various plant secondary metabolites(ko00999);;Biosynthesis of secondary metabolites(ko01110)	HMDB0034344	92-61-5	Organic compounds	Phenylpropanoids and polyketides	Coumarins and derivatives	Hydroxycoumarins
neg_2791	5,6-Dihydroxyindole	1.60532e-09	1.60532e-09	1.60532e-09	1.60532e-09	1.60532e-09	1.60532e-09	36.1012	22.8522	17.9497	37.531	16.4996	17.0697	0	1	0	unchanged	0.113183	0.837169	0.145128	unchanged	33.7813	0.0756491	0.967517	unchanged	33.8945	0.0419345	1.03264	up	0.51533	C8H7NO2	148.04	3.31775	C05578	Tyrosine metabolism(ko00350);;Metabolic pathways(ko01100)	HMDB0004058	3131-52-0	Organic compounds	Organoheterocyclic compounds	Indoles and derivatives	Hydroxyindoles
neg_2792	L-Dihydroanticapsin	1.60532e-09	1.60532e-09	1.60532e-09	1.60532e-09	1.60532e-09	1.60532e-09	56.8286	66.7714	54.8808	57.7102	48.598	40.5529	0	1	0	unchanged	0.281317	0.168927	0.861628	unchanged	34.8278	0.0100946	1.09801	up	35.1092	0.00380858	1.11273	up	-44.3417	C9H15NO4	222.066	3.32488	C20940	Metabolic pathways(ko01100);;Biosynthesis of secondary metabolites(ko01110)	--	--	--	--	--	--
neg_2798	3-Ketosucrose	199.599	191.398	218.812	211.424	213.969	229.299	491.299	485.358	477.312	494.818	490.477	500.336	-0.102458	0.212546	0.844661	unchanged	-0.0310798	0.108106	0.968261	unchanged	1.18219	2.71993e-05	1.11919	up	1.25357	8.64275e-05	1.11889	up	17.4013	C12H20O11	361.081	3.32488	C05731	Starch and sucrose metabolism(ko00500)	--	--	--	--	--	--
neg_2800	Picroside III	1655.88	1590.5	1548.84	1593.93	1505.56	1512.88	2209.92	2157.81	2179.01	2151.49	2133.3	2156.82	0.0560924	0.22182	0.819503	unchanged	0.0233582	0.13201	0.961325	unchanged	0.481916	0.00126431	1.11523	up	0.449181	0.000558062	1.11344	up	-2.59801	C25H30O13	583.197	3.31775	--	--	--	--	--	--	--	--
neg_2804	10-Hydroxydihydrosanguinarine	413.094	635.378	319.901	489.639	260.464	197.527	269.749	271.934	152.146	363.096	219.927	193.837	0.530066	0.338161	0.667381	unchanged	-0.163074	0.697356	0.273841	unchanged	-0.28667	0.616844	0.297946	unchanged	-0.97981	0.123906	0.831666	unchanged	0.987037	C20H15NO5	370.07	3.33203	C05247	Isoquinoline alkaloid biosynthesis(ko00950);;Metabolic pathways(ko01100);;Biosynthesis of secondary metabolites(ko01110)	--	--	--	--	--	--
neg_2805	Gibberellin A20	8057.07	7836.23	8106.62	8392.55	8592.81	8431.34	9580.85	9260.47	9624.1	7383.94	7748.82	7726.48	-0.0827468	0.0124339	1.28016	down	0.316432	0.000344863	1.30806	up	-0.152998	0.00765975	1.06948	down	0.24618	0.000740563	1.10146	up	-12.4398	C19H24O5	377.156	3.33203	C02035	Diterpenoid biosynthesis(ko00904);;Metabolic pathways(ko01100);;Biosynthesis of secondary metabolites(ko01110)	HMDB0303457	--	Organic compounds	Lipids and lipid-like molecules	Prenol lipids	Diterpenoids
neg_2806	Vitexin 2''-O-beta-D-glucoside	10539.5	10331	10626.4	11713.1	11976.7	12029	2221.86	2166.47	2374.02	1819.65	1754.29	1770.99	-0.181472	0.00045671	1.37359	down	0.339355	0.0110171	1.28083	up	-2.74044	5.14717e-05	1.1201	down	-2.21962	6.37451e-07	1.12087	down	-25.4365	C27H30O15	593.136	3.33917	C04024	Flavone and flavonol biosynthesis(ko00944)	--	--	--	--	--	--
neg_2807	Rifamycin S	908.429	958.562	728.694	771.478	681.725	811.694	12630	11754.6	12460.1	14168	11400.2	11460.2	0.19667	0.257284	0.795131	unchanged	-0.00717547	0.953757	0.0421764	unchanged	4.03111	0.006076	1.10664	up	3.82727	0.000259864	1.11994	up	-2.20019	C37H45NO12	730.262	3.33917	C14540	Biosynthesis of secondary metabolites(ko01110)	--	--	--	--	--	--
neg_2808	beta, beta-dimethylacrylshikonin	193.402	277.083	338.174	144.547	241.434	170.42	3187.27	2918.41	2588.33	3276.43	2344.66	2387.17	0.539407	0.183338	0.888886	unchanged	0.118533	0.557534	0.412464	unchanged	3.84729	0.0139926	1.08795	up	3.42642	0.00285282	1.11106	up	9.17255	C21H22O6	785.288	3.33917	--	--	HMDB0245673	--	Organic compounds	Benzenoids	Naphthalenes	Naphthoquinones
neg_2810	D-Glucono-1,5-lactone 6-phosphate	536.47	558.946	550.429	480.452	455.937	474.723	7.64199	4.84659	1.60532e-09	1.60532e-09	6.58949	1.60532e-09	0.221996	0.00146596	1.3547	up	0.92237	0.56416	0.396359	unchanged	-7.74245	8.29823e-05	1.11969	down	-7.04208	3.04197e-05	1.12087	down	20.1789	C6H11O9P	279.04	3.36058	C01236	Pentose phosphate pathway(ko00030);;Metabolic pathways(ko01100);;Biosynthesis of secondary metabolites(ko01110);;Carbon metabolism(ko01200)	HMDB0001127	2641-81-8	Organic compounds	Organic oxygen compounds	Organooxygen compounds	Carbohydrates and carbohydrate conjugates
neg_2811	Pseudobaptigenin	91.8134	73.1043	53.8006	89.0296	38.1817	35.4154	6.56608	9.18947	13.6968	39.9013	32.1996	28.1237	0.42751	0.424146	0.577634	unchanged	-1.76678	0.00769722	1.25655	down	-0.698327	0.354786	0.565917	unchanged	-2.89262	0.0255402	1.0569	down	-1.18656	C16H10O5	317.022	3.36058	C10522	Isoflavonoid biosynthesis(ko00943);;Biosynthesis of secondary metabolites(ko01110)	HMDB0036616	90-29-9	Organic compounds	Phenylpropanoids and polyketides	Isoflavonoids	Isoflav-2-enes
neg_2812	Gomisin J	5590.42	5357.47	5536.36	5268.55	5252.75	5191.5	4631.88	4520.89	4631.57	2975.3	3288.77	3259.99	0.0691487	0.0554623	1.2103	unchanged	0.53338	0.00205728	1.31339	up	-0.72229	0.0014852	1.1148	down	-0.258059	0.00142468	1.10419	down	2.59557	C22H28O6	387.182	3.36058	--	--	HMDB0252912	--	Organic compounds	Phenylpropanoids and polyketides	Tannins	Hydrolyzable tannins
neg_2814	L-1-Pyrroline-3-hydroxy-5-carboxylate	1.60532e-09	1.60532e-09	1.60532e-09	1.60532e-09	1.60532e-09	1.60532e-09	73.5247	73.5504	53.093	64.5017	46.7855	52.7826	0	1	0	unchanged	0.286904	0.23781	0.762369	unchanged	34.9877	0.00892784	1.10058	up	35.2746	0.0102715	1.09852	up	-46.4987	C5H7NO3	128.029	3.36772	C04281	Arginine and proline metabolism(ko00330);;Metabolic pathways(ko01100)	HMDB0001369	22573-88-2	Organic compounds	Organic acids and derivatives	Carboxylic acids and derivatives	Amino acids, peptides, and analogues
neg_2816	Methylitaconate	89.8841	96.8711	78.8481	77.313	64.3779	74.1213	15.1212	19.2436	11.4862	54.4615	31.2582	33.077	0.299497	0.0690951	1.09797	unchanged	-1.37347	0.0719097	1.11869	unchanged	-0.861282	0.0307077	0.993966	unchanged	-2.53425	0.00167462	1.10784	down	-28.2243	C6H8O4	165.013	3.36772	C02295	Nicotinate and nicotinamide metabolism(ko00760)	--	--	--	--	--	--
neg_2818	(1R,6R)-6-Hydroxy-2-succinylcyclohexa-2,4-diene-1-carboxylate	177.422	173.657	201.464	226.938	234.275	227.288	402.615	386.196	385.258	398.889	393.359	401.82	-0.317372	0.0279583	1.29798	down	-0.0243685	0.364732	0.632225	unchanged	0.794355	1.06039e-06	1.11937	up	1.08736	0.000114775	1.11563	up	-24.5983	C11H12O6	261.032	3.36772	C05817	Ubiquinone and other terpenoid-quinone biosynthesis(ko00130);;Metabolic pathways(ko01100);;Biosynthesis of secondary metabolites(ko01110);;Biosynthesis of cofactors(ko01240)	HMDB0303951	--	Organic compounds	Organic acids and derivatives	Keto acids and derivatives	Gamma-keto acids and derivatives
neg_2821	Fraxin	1636.45	1628.46	1667.01	1011.75	1070.6	1075.74	783.279	730.088	871.744	702.323	606.046	696.708	0.643097	9.2117e-05	1.39285	up	0.250399	0.0754254	1.02941	unchanged	-0.655397	0.00102844	1.09972	down	-1.04809	0.00122318	1.11554	down	-12.2963	C16H18O10	799.185	3.37485	C09266	--	HMDB0252486	--	Organic compounds	Phenylpropanoids and polyketides	Coumarins and derivatives	Coumarin glycosides
neg_2822	6''-O-Acetyldaidzin	1322.59	1304.62	1003.39	1324.35	976.754	953.728	351.632	244.602	349.887	717.898	383.766	424.617	0.157624	0.474227	0.513781	unchanged	-0.689924	0.2002	0.871725	unchanged	-1.09256	0.0231658	0.980076	unchanged	-1.94011	0.00764712	1.08907	down	-6.3449	C23H22O10	961.235	3.36772	--	--	HMDB0030689	71385-83-6	Organic compounds	Phenylpropanoids and polyketides	Isoflavonoids	Isoflavonoid O-glycosides
neg_2824	Biotin sulfoxide	40.257	50.638	59.6772	28.4527	27.0826	37.1258	175.917	161.2	171.608	182.034	154.834	158.307	0.700419	0.0542777	1.16276	unchanged	0.0389469	0.670283	0.304836	unchanged	2.4179	0.00160814	1.11015	up	1.75643	0.000110109	1.11337	up	1.60353	C10H16N2O4S	281.058	3.382	C20386	Biotin metabolism(ko00780);;Metabolic pathways(ko01100)	HMDB0249229	--	Organic compounds	Organoheterocyclic compounds	Biotin and derivatives	--
neg_2825	3',7-dihydroxy-4'-methoxyflavone	299.708	296.937	298.763	179.628	183.068	185.187	1.60532e-09	1.60532e-09	4.94375	3.15455	1.60532e-09	1.60532e-09	0.708678	9.97087e-06	1.39662	up	0.648174	0.778052	0.201547	unchanged	-7.44029	5.62116e-07	1.12006	down	-7.5008	7.3126e-07	1.12116	down	-35.6981	C16H12O5	283.051	3.38913	--	--	HMDB0031428	54867-60-6	Organic compounds	Phenylpropanoids and polyketides	Flavonoids	O-methylated flavonoids
neg_2826	Clavulanic acid	184.807	171.582	160.536	177.074	169.82	166.408	139.09	137.659	160.507	148.399	157.249	147.333	0.0101484	0.885901	0.109502	unchanged	-0.0509714	0.565157	0.411333	unchanged	-0.180358	0.0106382	1.02467	down	-0.241478	0.0598087	0.889414	unchanged	24.0846	C8H9NO5	397.098	3.38913	C06662	Metabolic pathways(ko01100);;Biosynthesis of secondary metabolites(ko01110)	HMDB0014904	58001-44-8	Organic compounds	Organic acids and derivatives	Carboxylic acids and derivatives	Amino acids, peptides, and analogues
neg_2827	7a-Hydroxy-O-carbamoyl-deacetylcephalosporin C	22369.8	21499.7	22032.5	15848.9	16077.4	15875.4	3606.46	3517.9	3834.33	2453.37	2576.49	2486.95	0.463263	0.000867317	1.39202	up	0.543883	0.00279342	1.3081	up	-2.66887	5.42872e-07	1.12024	down	-2.58825	3.27879e-05	1.12076	down	-1.74627	C15H20N4O9S	431.087	3.38913	C06569	Penicillin and cephalosporin biosynthesis(ko00311);;Metabolic pathways(ko01100);;Biosynthesis of secondary metabolites(ko01110)	--	--	--	--	--	--
neg_2832	Aketrilignoside B	709.319	744.653	774.127	702.645	663.063	673.942	1581.43	1477.66	1500.33	1607.28	1412.27	1438.73	0.127491	0.0573975	1.14201	unchanged	0.0323622	0.657411	0.316775	unchanged	1.12817	0.00444617	1.10722	up	1.03304	0.000132703	1.11629	up	11.4867	C28H36O14	641.216	3.40983	--	--	--	--	--	--	--	--
neg_2834	Penduletin (5,4'-Dihydroxy-3,6,7-trimethoxyflavone)	2883.32	2837.15	2749.66	3946.21	3782.2	3728.57	609.252	534.571	677.737	603.849	575.191	617.006	-0.435771	0.000622293	1.38116	down	0.0203508	0.859473	0.131812	unchanged	-2.67333	0.000271341	1.11936	down	-2.21721	2.68542e-06	1.11975	down	6.59475	C18H16O7	733.182	3.40983	--	--	--	--	--	--	--	--
neg_2838	3-Dehydroquinate	255.129	264.689	260.572	234.674	269.518	274.576	291.042	325.233	345.031	284.019	299.219	305.089	0.003003	0.969932	0.0292799	unchanged	0.113907	0.259606	0.774241	unchanged	0.189897	0.0817148	0.888465	unchanged	0.300801	0.0580954	0.990366	unchanged	-5.94156	C7H10O6	439.107	3.41698	C00944	Phenylalanine, tyrosine and tryptophan biosynthesis(ko00400);;Metabolic pathways(ko01100);;Biosynthesis of secondary metabolites(ko01110);;Biosynthesis of amino acids(ko01230)	HMDB0012710	10534-44-8	Organic compounds	Organic acids and derivatives	Hydroxy acids and derivatives	Alpha hydroxy acids and derivatives
neg_2840	S-(5'-Adenosy)-L-homocysteine	806.931	664.191	621.694	691.324	498.228	522.578	1281.84	1323.97	1191.7	1377.92	1023.13	1100.1	0.289653	0.199787	0.851213	unchanged	0.117228	0.462964	0.52574	unchanged	1.03204	0.0151413	1.03485	up	0.859609	0.00183812	1.09018	up	12.7044	C14H20N6O5S	813.251	3.43125	--	--	--	--	--	--	--	--
neg_2841	6-O-p-Methoxycinnamoylcatalpol	480.872	449.467	351.838	636.91	366.172	391.665	279.267	229.502	212.428	385.772	182.504	235.076	-0.121408	0.720247	0.2716	unchanged	-0.155638	0.704314	0.27699	unchanged	-0.795901	0.14343	0.764186	unchanged	-0.83013	0.0235518	1.01563	down	-12.6501	C25H30O12	1103.35	3.43838	--	--	--	--	--	--	--	--
neg_2845	Sinapyl alcohol	49528.6	47439.3	48634.2	49781.8	49476.1	51070.1	205432	192100	197545	244752	190449	189973	-0.0460822	0.115908	0.9942	unchanged	-0.0711834	0.639454	0.345693	unchanged	2.05614	0.0128901	1.09185	up	2.03104	0.000510428	1.11971	up	4.27461	C11H14O4	479.194	3.43838	C02325	Phenylpropanoid biosynthesis(ko00940);;Metabolic pathways(ko01100);;Biosynthesis of secondary metabolites(ko01110)	HMDB0013070	537-33-7	Organic compounds	Benzenoids	Phenols	Methoxyphenols
neg_2846	Harpagoside	12474.3	11817	11878.1	13592.6	12924.2	13405	94382.5	87719.2	87655.1	107269	86967.7	84680.8	-0.142413	0.012454	1.26829	down	-0.0481806	0.718234	0.26423	unchanged	2.80459	0.00798513	1.10253	up	2.89882	0.000747575	1.11939	up	34.3366	C24H30O11	515.17	3.43838	C09783	--	HMDB0253053	--	Organic compounds	Lipids and lipid-like molecules	Prenol lipids	Terpene glycosides
neg_2847	C1'-C9-Glycosylated UWM6	5714.66	5790.46	5598.75	5834.18	5673.29	5661	27091.2	25007.9	25190.7	30388.8	24541.7	24251.4	-0.00543879	0.798338	0.189029	unchanged	-0.0348928	0.788344	0.196379	unchanged	2.20541	0.00918275	1.0999	up	2.17596	0.00102609	1.11876	up	-14.2556	C25H28O9	517.165	3.43838	C18681	Biosynthesis of secondary metabolites(ko01110)	--	--	--	--	--	--
neg_2849	Apigenin 7-O-neohesperidoside	15792.1	15396.9	16215.4	17028.7	17432.2	17549	3923.29	3750.35	4006.29	4170.66	4106.77	4162.72	-0.133764	0.00834023	1.31043	down	-0.0909731	0.0696058	1.13017	unchanged	-2.06378	0.000113603	1.11999	down	-2.02099	0.000121483	1.12028	down	-14.3333	C27H30O14	623.153	3.43838	C12627	Flavone and flavonol biosynthesis(ko00944)	HMDB0038848	17306-46-6	Organic compounds	Phenylpropanoids and polyketides	Flavonoids	Flavonoid glycosides
neg_2854	Salicylate	28744.1	28070.4	28923.1	26242.6	26704.7	26574.3	3.57782	1.60532e-09	1.60532e-09	1.60532e-09	3.35497	1.60532e-09	0.108579	0.00560272	1.34432	up	0.0927781	0.965948	0.0291892	unchanged	-14.5328	2.69023e-05	1.12026	down	-14.5486	8.24784e-05	1.12106	down	4.00451	C7H6O3	173.002	3.45267	C00805	Biosynthesis of various alkaloids(ko00996);;Metabolic pathways(ko01100);;Biosynthesis of secondary metabolites(ko01110);;Plant hormone signal transduction(ko04075)	HMDB0000840	487-54-7	Organic compounds	Benzenoids	Benzene and substituted derivatives	Benzoic acids and derivatives
neg_2858	Magnolignan C	93.5092	99.7189	98.7039	70.8381	76.452	82.7456	470.94	453.313	451.139	467.163	513.933	492.444	0.343774	0.0120909	1.30527	up	-0.0994426	0.121237	0.982485	unchanged	2.67936	0.000563167	1.11778	up	2.23614	9.62376e-05	1.1205	up	-0.127229	C18H20O4	345.134	3.44552	--	--	--	--	--	--	--	--
neg_2861	Benzyl-尾-gentiobioside	268.151	839.276	1296.41	450.088	598.08	1138.85	2190.62	2114.05	1873.17	1472.94	1681.07	1620.52	0.136373	0.853227	0.138073	unchanged	0.371742	0.0202029	1.19352	up	1.12639	0.0447536	0.999717	unchanged	1.36176	0.0410546	1.00413	up	48.1644	C19H28O11	431.177	3.45267	--	--	--	--	--	--	--	--
neg_2867	Cyclo(Ser-Pro)	157.519	885.97	1982.08	239.531	533.156	1554.03	2288	2213.08	2698.44	1810.58	2325.65	2278.34	0.378911	0.744425	0.241652	unchanged	0.166546	0.306412	0.672322	unchanged	1.46306	0.0597667	0.946977	unchanged	1.25069	0.11039	0.878702	unchanged	-2.1098	C8H12N2O3	367.162	3.4598	--	--	--	--	--	--	--	--
neg_2869	CMP-N-trimethyl-2-aminoethylphosphonate	470.256	554.093	499.011	514.083	417.763	448.947	68.1817	32.3689	89.5828	227.957	59.2672	60.5874	0.141761	0.275659	0.747107	unchanged	-0.871295	0.450897	0.544047	unchanged	-1.98912	0.012318	1.05247	down	-3.00217	0.000260485	1.11129	down	7.27825	C14H27N4O10P2+	991.246	3.4598	C05674	Phosphonate and phosphinate metabolism(ko00440);;Metabolic pathways(ko01100)	HMDB0060072	--	Organic compounds	Organic oxygen compounds	Organooxygen compounds	Carbohydrates and carbohydrate conjugates
neg_2872	Uridine	710.595	696.463	716.778	619.921	575.386	598.906	1.60532e-09	2.45033	1.60532e-09	1.60532e-09	1.60532e-09	2.25837	0.243322	0.00547131	1.35289	up	0.117694	0.956843	0.0380256	unchanged	-9.63385	0.000445152	1.11926	down	-9.75948	5.4422e-05	1.12108	down	11.6605	C9H12N2O6	279.042	3.46693	C00299	Pyrimidine metabolism(ko00240);;Metabolic pathways(ko01100);;Nucleotide metabolism(ko01232);;ABC transporters(ko02010)	HMDB0000296	58-96-8	Organic compounds	Nucleosides, nucleotides, and analogues	Pyrimidine nucleosides	--
neg_2874	5a,11a-Dehydrotetracycline	1855.06	1773.36	1933.53	1454.14	1497.59	1499.69	345.549	340.71	376.689	291.409	304.031	315.494	0.321327	0.0096864	1.35158	up	0.222653	0.0261259	1.17755	up	-2.28885	1.02308e-05	1.11988	down	-2.38752	0.000522742	1.11901	down	-41.6096	C22H22N2O8	441.112	3.47407	C03206	Metabolic pathways(ko01100);;Biosynthesis of secondary metabolites(ko01110)	--	--	--	--	--	--
neg_2876	Cobalt-precorrin 7	130.955	126.517	139.461	50.4769	87.3657	135.266	575.914	525.306	342.204	892.567	277.399	355.557	0.539418	0.232761	0.892945	unchanged	-0.0798092	0.904143	0.0880349	unchanged	2.48176	0.161498	0.818863	unchanged	1.86253	0.0386669	1.03824	up	42.7693	C44H57CoN4O14+	969.358	3.47407	C16244	Porphyrin metabolism(ko00860);;Metabolic pathways(ko01100);;Biosynthesis of cofactors(ko01240)	--	--	--	--	--	--
neg_2877	3-Methoxy-4-hydroxyphenylacetaldehyde	29.2931	33.0863	31.3953	35.6598	19.5062	21.6201	29.9071	15.1739	27.0302	43.1557	24.3894	19.9646	0.288353	0.380471	0.669605	unchanged	-0.27922	0.580545	0.386812	unchanged	0.188596	0.705312	0.224705	unchanged	-0.378977	0.246979	0.688388	unchanged	-2.27262	C9H10O3	165.055	3.48122	C05581	Tyrosine metabolism(ko00350);;Metabolic pathways(ko01100)	HMDB0005175	5703-24-2	Organic compounds	Benzenoids	Phenols	Methoxyphenols
neg_2881	Deacetoxycephalosporin C	103.959	97.191	84.7088	96.9672	82.0484	76.791	39.3161	47.8711	54.4889	15.5669	22.9126	42.9165	0.160249	0.292475	0.724269	unchanged	0.799567	0.116978	0.97631	unchanged	-1.65202	0.00591735	1.0575	down	-1.01271	0.00312914	1.07467	down	-33.9476	C14H19N3O6S	356.08	3.50262	C06565	Penicillin and cephalosporin biosynthesis(ko00311);;Metabolic pathways(ko01100);;Biosynthesis of secondary metabolites(ko01110)	--	--	--	--	--	--
neg_2884	Eupalinolide A	9561.51	7865.19	8128.35	9010.07	9203.25	8772.99	36860.1	34261	38277.4	42667.3	34226.4	33979.8	-0.0786195	0.463155	0.563119	unchanged	-0.0193217	0.884814	0.104643	unchanged	2.03862	0.0101604	1.0976	up	2.09791	0.000353891	1.11651	up	2.39934	C24H30O9	507.188	3.49548	--	--	--	--	--	--	--	--
neg_2885	(S)-DNPA	537.135	540.045	561.874	525.255	574.75	560.708	316.727	297.083	340.798	329.301	335.543	324.712	-0.0189391	0.693799	0.295822	unchanged	-0.0518714	0.456475	0.541233	unchanged	-0.746951	0.00311718	1.11033	down	-0.779883	0.000329963	1.11185	down	0.994754	C16H14O5	631.183	3.50262	C12434	Metabolic pathways(ko01100);;Biosynthesis of secondary metabolites(ko01110)	--	--	--	--	--	--
neg_2886	Isopenicillin N	3297.75	3128.7	3099.02	3004.25	2794.54	2865.23	1893.55	1950.44	2016.06	2251.05	2068.02	2057.41	0.136755	0.0302612	1.19392	up	-0.121848	0.0928677	1.01745	unchanged	-0.442275	0.000978118	1.09158	down	-0.700877	0.000305197	1.11368	down	-18.9106	C14H21N3O6S	763.215	3.49548	C05557	Penicillin and cephalosporin biosynthesis(ko00311);;Metabolic pathways(ko01100);;Biosynthesis of secondary metabolites(ko01110)	HMDB0253667	--	Organic compounds	Organic acids and derivatives	Carboxylic acids and derivatives	Amino acids, peptides, and analogues
neg_2887	Olivetol	490.384	530.26	496.896	640.694	590.944	633.79	517.583	494.506	548.911	1026.27	864.401	916.879	-0.297774	0.00501257	1.32189	down	-0.846839	0.00773447	1.29071	down	0.589803	0.0150561	1.06725	up	0.0407369	0.511638	0.38173	unchanged	-9.55164	C11H16O2	215.083	3.50977	--	--	--	--	--	--	--	--
neg_2888	Amoenin	158.758	159.166	142.99	149.572	144.263	150.987	358.834	358.781	358.389	256.487	281.009	281.471	0.0512701	0.426588	0.594433	unchanged	0.393808	0.009134	1.30408	up	0.880579	0.00282509	1.11006	up	1.22312	0.000668829	1.11975	up	-15.3942	C15H22O6	319.112	3.50977	--	--	--	--	--	--	--	--
neg_2892	2,4-Dihydroxy-6-pentylbenzoate	223.856	211.686	210.58	139.815	157.703	141.394	155.858	170.37	185.624	97.6747	171.439	179.553	0.557874	0.00092817	1.36848	up	0.190082	0.510164	0.476135	unchanged	0.031715	0.913214	0.0681314	unchanged	-0.336077	0.0196429	1.0306	down	13.901	C12H16O4	245.083	3.52403	C20417	Biosynthesis of various plant secondary metabolites(ko00999);;Metabolic pathways(ko01100);;Biosynthesis of secondary metabolites(ko01110)	--	--	--	--	--	--
neg_2896	N-Formimino-L-glutamate	905.622	947.654	929.719	1035.04	1042.69	1080.54	1488.2	1477.59	1445.38	1463.56	1383.17	1412.84	-0.182495	0.00273903	1.33936	down	0.0504517	0.152452	0.911595	unchanged	0.431576	0.000567473	1.1081	up	0.664522	6.97212e-06	1.11886	up	-30.8309	C6H10N2O4	347.11	3.52403	C00439	Histidine metabolism(ko00340);;Metabolic pathways(ko01100)	HMDB0000854	816-90-0	Organic compounds	Organic acids and derivatives	Carboxylic acids and derivatives	Amino acids, peptides, and analogues
neg_2900	Coccinic Acid	710.533	720.445	740.09	589.961	628.759	579.496	126.557	114.062	252.333	219.753	211.756	199.913	0.271839	0.00444586	1.34599	up	-0.357155	0.405769	0.609992	unchanged	-1.50989	0.000410777	1.11656	down	-2.13889	0.00481368	1.10698	down	-16.0327	C22H20O13	513.057	3.5169	--	--	--	--	--	--	--	--
neg_2903	Bilirubin beta-diglucuronide	215.691	271.095	266.234	319.296	313.046	287.569	93.2848	99.8266	137.443	139.161	116.887	108.883	-0.288805	0.0679155	1.13073	unchanged	-0.142734	0.530553	0.43527	unchanged	-1.33387	0.000158343	1.10899	down	-1.1878	0.00400034	1.06828	down	-5.22791	C45H52N4O18	971.292	3.5169	C05787	Porphyrin metabolism(ko00860);;Metabolic pathways(ko01100);;Biosynthesis of secondary metabolites(ko01110)	--	--	--	--	--	--
neg_2905	Malvidin-3-O-rutinoside	452.51	433.822	393.16	434.482	396.205	401.164	320.976	333.108	345.561	367.162	339.511	348.323	0.0547445	0.501336	0.489229	unchanged	-0.0777499	0.164442	0.861265	unchanged	-0.22359	0.0198076	1.00488	down	-0.356084	0.0214295	1.03907	down	-8.27401	C30H36O15	635.193	3.53117	--	--	--	--	--	--	--	--
neg_2906	5-Methyl-5,6,7,8-tetrahydromethanopterin	820.281	827.974	918.414	841.475	823.357	828.905	1189.53	1199.95	1125.12	1225.14	1032.47	1100.61	0.0415881	0.522506	0.496788	unchanged	0.0656661	0.463079	0.521428	unchanged	0.429386	0.0352268	1.04261	up	0.453464	0.0018007	1.08809	up	6.84821	C31H47N6O16P	811.259	3.53117	C04488	Metabolic pathways(ko01100);;Carbon metabolism(ko01200)	--	--	--	--	--	--
neg_2908	Maltopentaose	766.485	914.855	868.608	767.119	734.077	758.796	1036.69	1093.47	1052.42	1140.06	997.766	1058.19	0.17415	0.15254	1.02314	unchanged	-0.00607622	0.927075	0.0662026	unchanged	0.499955	0.0132017	1.08112	up	0.319729	0.0281476	1.02422	up	5.01569	C30H52O26	863.248	3.53117	--	--	HMDB0012254	34620-76-3	Organic compounds	Organic oxygen compounds	Organooxygen compounds	Carbohydrates and carbohydrate conjugates
neg_2911	D-Ribulose	1384.27	1373.02	1362.74	1325.59	1366.72	1411.02	370.162	366.365	445.745	528.932	385.796	410.817	0.0058589	0.845057	0.151895	unchanged	-0.165023	0.414905	0.56083	unchanged	-1.63021	0.000269677	1.11368	down	-1.80109	0.00037583	1.11958	down	47.7524	C5H10O5	149.053	3.55258	C00309	Pentose and glucuronate interconversions(ko00040);;Metabolic pathways(ko01100)	HMDB0000621	131064-70-5	Organic compounds	Organic oxygen compounds	Organooxygen compounds	Carbohydrates and carbohydrate conjugates
neg_2912	D-galacturonic acid	29913.6	28870.9	29909.7	28359.7	29398.2	29049.9	986.473	950.637	1077.02	947.356	984.207	978.187	0.0310158	0.246224	0.786179	unchanged	0.0508465	0.456668	0.538653	unchanged	-4.89886	0.000116645	1.12005	down	-4.87903	0.000125172	1.12092	down	36.3841	C6H10O7	193.042	3.55258	C00333	Pentose and glucuronate interconversions(ko00040);;Ascorbate and aldarate metabolism(ko00053);;Amino sugar and nucleotide sugar metabolism(ko00520);;Metabolic pathways(ko01100);;Biosynthesis of cofactors(ko01240);;Biosynthesis of nucleotide sugars(ko01250);;ABC transporters(ko02010)	HMDB0002545	14982-50-4	Organic compounds	Organic oxygen compounds	Organooxygen compounds	Carbohydrates and carbohydrate conjugates
neg_2913	C20818	451.967	482.179	534.062	492.047	520.362	489.331	334.168	332.461	372.175	318.366	330.576	339.754	-0.032578	0.699031	0.294266	unchanged	0.0713246	0.332545	0.668526	unchanged	-0.603036	0.000373661	1.11002	down	-0.499133	0.0126061	1.04786	down	9.22108	C10H16N2O3S	265.065	3.55258	C20818	Carbapenem biosynthesis(ko00332);;Biosynthesis of secondary metabolites(ko01110)	--	--	--	--	--	--
neg_2914	L-Homocysteine	2825.08	2748.85	2787.57	2646.13	2789.48	2751.96	40.8851	37.6309	51.601	49.2361	47.7551	45.2424	0.0303259	0.316	0.719802	unchanged	-0.128452	0.442424	0.555177	unchanged	-5.8471	0.000253582	1.11975	down	-6.00588	3.6348e-05	1.1211	down	23.3721	C4H9NO2S	134.031	3.55972	C00155	Cysteine and methionine metabolism(ko00270);;Sulfur metabolism(ko00920);;Metabolic pathways(ko01100);;Biosynthesis of secondary metabolites(ko01110);;Biosynthesis of amino acids(ko01230)	HMDB0000742	6027-13-0	Organic compounds	Organic acids and derivatives	Carboxylic acids and derivatives	Amino acids, peptides, and analogues
neg_2918	Leucyl-Glutamate	214.16	236.647	203.849	290.722	236.278	252.829	42.3747	54.1628	68.2795	70.4955	58.4801	85.7505	-0.252422	0.105525	1.03803	unchanged	-0.381632	0.201111	0.805615	unchanged	-1.86066	0.0021166	1.10047	down	-1.98987	0.000263716	1.10879	down	-12.3886	C11H20N2O5	295.103	3.574	--	--	HMDB0028928	--	Organic compounds	Organic acids and derivatives	Carboxylic acids and derivatives	Amino acids, peptides, and analogues
neg_2919	Gibberellin A1	4075.51	3823.4	4192.51	4621.87	4769.6	4755.23	10147.8	9735.36	9996.17	11655.8	10129.2	10107.8	-0.226481	0.0134307	1.32033	down	-0.094086	0.319445	0.713559	unchanged	1.17277	0.00704465	1.10372	up	1.30516	3.71224e-06	1.11955	up	4.22628	C19H24O6	393.157	3.574	C00859	Diterpenoid biosynthesis(ko00904);;Metabolic pathways(ko01100);;Biosynthesis of secondary metabolites(ko01110);;Plant hormone signal transduction(ko04075)	--	--	--	--	--	--
neg_2927	Isoxanthopterin	145.041	111.938	98.2335	115.958	67.1182	100.666	68.8183	129.017	75.639	165.183	87.2439	86.9698	0.324104	0.300074	0.714413	unchanged	-0.311566	0.536164	0.428621	unchanged	0.258392	0.575556	0.333579	unchanged	-0.377277	0.317417	0.561306	unchanged	7.19779	C6H5N5O2	200.02	3.58827	C03975	--	HMDB0000704	529-69-1	Organic compounds	Organoheterocyclic compounds	Pteridines and derivatives	Pterins and derivatives
neg_2929	Fumiquinazoline F-indoline-2',3'-diol	5949.25	5627.45	6133.42	5566.83	5899.4	5781.37	1662.9	1605.99	1680.1	1405.28	1372.06	1362.29	0.0381777	0.440035	0.557951	unchanged	0.25763	0.00139186	1.3045	up	-2.05882	0.000403641	1.1192	down	-1.83937	0.000964585	1.11851	down	7.38381	C21H20N4O4	391.144	3.58827	C22146	Metabolic pathways(ko01100);;Biosynthesis of secondary metabolites(ko01110)	--	--	--	--	--	--
neg_2932	Glycyl-tryptophan	1.60532e-09	4.23108	13.0427	1.60532e-09	1.60532e-09	1.60532e-09	54.9478	58.5867	42.1601	59.6556	40.0716	45.1081	31.74	0.27267	0.837948	unchanged	0.104307	0.663368	0.303484	unchanged	34.8078	0.0144703	1.08858	up	3.17206	0.00233713	1.08168	up	-2.19608	C13H15N3O3	260.103	3.59542	--	--	HMDB0028852	--	Organic compounds	Organic acids and derivatives	Carboxylic acids and derivatives	Amino acids, peptides, and analogues
neg_2934	Glutamyl-Valine	2742.76	2689.22	2753.6	2804.92	2910.67	2876.81	130.131	118.521	163.838	121.871	137.848	139.449	-0.0699768	0.0284406	1.22664	down	0.0473625	0.784665	0.199452	unchanged	-4.42799	8.24388e-05	1.12002	down	-4.31065	2.45351e-07	1.12105	down	-13.3477	C10H18N2O5	291.116	3.60255	--	--	HMDB0028832	5879-06-01	Organic compounds	Organic acids and derivatives	Carboxylic acids and derivatives	Amino acids, peptides, and analogues
neg_2935	Nicotinamide D-ribonucleotide	2938.5	2825.85	2839.22	2245.07	2321.76	2280.78	129.829	97.8206	205.264	311.272	247.716	275.044	0.329335	0.000435347	1.38323	up	-0.946023	0.0321958	1.16286	down	-3.03743	3.85807e-07	1.11986	down	-4.31278	6.48468e-07	1.12055	down	3.66376	C11H15N2O8P	379.056	3.60255	C00455	Nicotinate and nicotinamide metabolism(ko00760);;Metabolic pathways(ko01100)	--	--	--	--	--	--
neg_2936	Ptaquiloside	956.787	932.133	958.334	979.334	966.137	995.977	4182.77	4072.28	4177.44	4302.98	4515.89	4493.85	-0.0469555	0.06048	1.10641	unchanged	-0.0986892	0.0304433	1.17736	down	2.17821	0.000313883	1.11945	up	2.12647	5.793e-05	1.12094	up	14.1949	C20H30O8	419.174	3.60255	C19515	--	HMDB0242690	--	Organic compounds	Organic oxygen compounds	Organooxygen compounds	Carbohydrates and carbohydrate conjugates
neg_2939	4-Hydroxyphenylacetate	1.60532e-09	1.60532e-09	1.60532e-09	1.60532e-09	1.60532e-09	1.60532e-09	10.9203	22.4424	7.47924	116.363	94.4455	110.966	0	1	0	unchanged	-2.97792	0.000587191	1.30915	down	35.9594	0.00375707	1.11196	up	32.9815	0.0949806	0.933672	unchanged	-12.7067	C8H8O3	187.015	3.60968	C00642	Tyrosine metabolism(ko00350);;Phenylalanine metabolism(ko00360);;Metabolic pathways(ko01100)	HMDB0000020	156-38-7	Organic compounds	Benzenoids	Phenols	1-hydroxy-2-unsubstituted benzenoids
neg_2940	L-Glutamyl 5-phosphate	691.872	698.8	704.064	471.925	486.508	533.866	1.60532e-09	1.60532e-09	1.60532e-09	1.60532e-09	1.60532e-09	1.60532e-09	0.489231	0.00695772	1.37286	up	0	1	0	unchanged	-38.1729	0.00140975	1.11714	down	-38.6621	2.55639e-05	1.12119	down	-7.8922	C5H10NO7P	247.992	3.60968	C03287	Arginine and proline metabolism(ko00330);;Carbapenem biosynthesis(ko00332);;Metabolic pathways(ko01100);;Biosynthesis of secondary metabolites(ko01110);;Biosynthesis of amino acids(ko01230)	HMDB0001228	13254-53-0	Organic compounds	Organic acids and derivatives	Carboxylic acids and derivatives	Amino acids, peptides, and analogues
neg_2942	5'-Methylthioadenosine	1804.06	1874.14	1759.95	1843.66	1674.11	1650.53	2104.91	2214.19	2263.53	2249.88	2231.61	2314.56	0.0734269	0.282629	0.760519	unchanged	-0.0460311	0.271696	0.737378	unchanged	0.395006	0.00572325	1.08875	up	0.275548	0.0038248	1.07367	up	23.4601	C11H15N5O3S	653.207	3.60968	C00170	Cysteine and methionine metabolism(ko00270);;Zeatin biosynthesis(ko00908);;Metabolic pathways(ko01100)	HMDB0001173	2457-80-9	Organic compounds	Nucleosides, nucleotides, and analogues	5'-deoxyribonucleosides	5'-deoxy-5'-thionucleosides
neg_2944	(1R)-1,4,5,10-Tetrahydrophenazine-1-carboxylate	1764.3	1630.8	1791.48	1841.44	2001.41	1916.86	5744.33	5508	5797.2	4233.47	4466.34	4476.78	-0.151209	0.0482776	1.13926	down	0.371756	0.000440924	1.30615	up	1.19391	6.77853e-05	1.11722	up	1.71687	2.58236e-05	1.11976	up	23.9579	C13H12N2O2	249.07	3.62397	C21413	Biosynthesis of secondary metabolites(ko01110)	--	--	--	--	--	--
neg_2945	Valyl-Lysine	1.60532e-09	1.60532e-09	0.203156	1.60532e-09	1.60532e-09	1.60532e-09	494.988	499.412	537.784	350.295	389.765	371.454	25.3302	0.42265	0.624949	unchanged	0.463063	0.00156589	1.28767	up	37.7478	0.000946054	1.11819	up	12.8807	0.000707091	1.11967	up	-2.78782	C11H23N3O3	280.143	3.62397	--	--	HMDB0029132	22677-62-9	Organic compounds	Organic acids and derivatives	Carboxylic acids and derivatives	Amino acids, peptides, and analogues
neg_2948	Plantainoside D	661.147	669.636	669.111	621.267	664.28	662.469	1518.75	1484.81	1517.58	1324.12	1351.89	1408.47	0.0379187	0.342878	0.72246	unchanged	0.146536	0.0155652	1.24437	up	1.06815	9.70291e-05	1.11675	up	1.17676	7.73902e-05	1.12083	up	15.6826	C29H36O16	639.203	3.61682	--	--	--	--	--	--	--	--
neg_2950	5-Deoxyleucopelargonidin	13183.5	12649.4	13319.9	12195.6	12671.5	12451.7	212.061	230.972	235.525	245.129	222.196	215.281	0.0692115	0.0771701	1.08776	unchanged	-0.00858257	0.912741	0.0771507	unchanged	-5.77271	0.000119186	1.12004	down	-5.8505	0.000250323	1.12068	down	-9.71222	C15H14O5	309.051	3.6311	C16415	Flavonoid biosynthesis(ko00941)	--	--	--	--	--	--
neg_2953	Rivularin	10486.5	10139.3	10512.4	14338.9	14469.6	14323.2	1817	1727.68	1919.35	1939.6	1940.84	2019.17	-0.470062	0.000215971	1.3944	down	-0.110652	0.102916	1.01373	unchanged	-2.87006	8.26035e-08	1.12028	down	-2.51065	1.51789e-05	1.12071	down	0.0704653	C18H16O7	733.177	3.63823	--	--	--	--	--	--	--	--
neg_2955	L-Prolyl-L-Phenylalanine	79.4446	91.9234	86.3245	85.0903	76.7158	72.386	149.496	142.738	132.739	37.9231	32.3396	43.0312	0.137958	0.205728	0.841756	unchanged	1.9073	0.000175527	1.31999	up	-1.04762	0.00131831	1.0893	down	0.721721	0.00112526	1.09568	up	-2.87452	C14H18N2O3	261.124	3.64537	--	--	HMDB0011179	13589-02-1	Organic compounds	Organic acids and derivatives	Carboxylic acids and derivatives	Amino acids, peptides, and analogues
neg_2959	2,6-Dihydroxy-N-methylmyosmine	1928.02	1838.66	1878.57	1882.89	1932.8	1952.83	3518.46	3385.12	3568.14	2864.6	2864.33	2976.09	-0.0311645	0.286067	0.735632	unchanged	0.266578	0.0015352	1.29617	up	0.593646	0.000133126	1.11611	up	0.891389	0.000165671	1.11809	up	12.1695	C10H12N2O2	429.183	3.65965	C16151	Nicotinate and nicotinamide metabolism(ko00760)	--	--	--	--	--	--
neg_2960	Dihydrodaidzin	3230.14	3104.85	3144.72	2698.42	2732.33	2661.66	324.497	322.903	363.531	339.564	313.137	346.397	0.228272	0.00136983	1.37461	up	0.0169849	0.825805	0.15731	unchanged	-3.01787	2.55341e-06	1.12011	down	-3.22916	3.18788e-05	1.12081	down	-15.8216	C21H22O9	439.094	3.65965	--	--	HMDB0039902	--	Organic compounds	Phenylpropanoids and polyketides	Isoflavonoids	Isoflavonoid O-glycosides
neg_2961	Dhurrin	1738.22	1708.97	1850.61	1659.01	1592.14	1653.6	2317.03	2178.8	2267.82	1918.25	2029.21	2068.65	0.111213	0.074577	1.1255	unchanged	0.168974	0.0149918	1.19477	up	0.29465	0.00591263	1.08186	up	0.352411	0.00119412	1.08971	up	7.26084	C14H17NO7	667.204	3.65965	C05143	Cyanoamino acid metabolism(ko00460);;Metabolic pathways(ko01100);;Biosynthesis of secondary metabolites(ko01110)	HMDB0060471	499-20-7	Organic compounds	Organic oxygen compounds	Organooxygen compounds	Carbohydrates and carbohydrate conjugates
neg_2962	Gentiopicrin	685.585	693.505	735.165	498.191	571.677	489.931	3152.54	3070.59	3218.44	3216.56	3173.07	3243.2	0.438789	0.00692988	1.3282	up	-0.0289317	0.27507	0.73983	unchanged	2.6266	2.74919e-07	1.11997	up	2.15888	6.60186e-05	1.12047	up	-41.7181	C16H20O9	355.089	3.66678	C09782	Monoterpenoid biosynthesis(ko00902);;Biosynthesis of secondary metabolites(ko01110)	--	--	--	--	--	--
neg_2963	Zopiclone	10153.8	9412.08	9943.7	8459.25	8884.89	8608.77	2798.89	2763.42	3155.58	2605.65	2693.71	2756.84	0.185289	0.0164576	1.28481	up	0.113879	0.213582	0.849942	unchanged	-1.68772	0.00010908	1.11923	down	-1.75913	7.24127e-05	1.11826	down	5.27772	C17H17ClN6O3	387.1	3.66678	--	--	HMDB0015329	43200-80-2	Organic compounds	Organoheterocyclic compounds	Thienothiazines	--
neg_2964	Rhizocticin D	8557.52	8048.23	8728.93	9644.48	10153.7	10060.9	27893.2	26725.5	28383.8	21392.5	22574.5	22333	-0.237053	0.0051918	1.32231	down	0.324144	0.00118703	1.2975	up	1.15084	0.0001489	1.11797	up	1.71204	0.00011427	1.11953	up	-23.0979	C17H33N6O7P	509.205	3.67392	C17961	Phosphonate and phosphinate metabolism(ko00440)	--	--	--	--	--	--
neg_2965	100-1	474.306	486.149	401.296	503.811	390.31	362.906	598.792	615.248	638.159	638.271	619.011	610.286	0.115448	0.535667	0.455362	unchanged	-0.0119223	0.736317	0.236666	unchanged	0.571146	0.0379878	1.02859	up	0.443776	0.0142077	1.0573	up	2.37246	C31H34O10	601.186	3.66678	C12405	Biosynthesis of secondary metabolites(ko01110)	--	--	--	--	--	--
neg_2967	Lariciresinol	3239.54	3041.08	3244.86	3439.66	3603.34	3574.9	2186.32	2074.7	2360.44	1914.85	1900.14	1951.67	-0.156635	0.0144059	1.2689	down	0.199417	0.0710877	1.14293	unchanged	-0.880692	0.000394101	1.11794	down	-0.52464	0.00100519	1.09492	down	27.6364	C20H24O6	405.165	3.68107	C10646	Biosynthesis of various plant secondary metabolites(ko00999);;Metabolic pathways(ko01100);;Biosynthesis of secondary metabolites(ko01110)	HMDB0253982	--	Organic compounds	Lignans, neolignans and related compounds	Furanoid lignans	Tetrahydrofuran lignans
neg_2970	N-Acetylornithine	2.144	3.67242	6.3478	3.06447	14.0425	3.00732	38.6304	16.246	29.0128	90.7705	137.801	147.807	-0.72558	0.55265	0.45277	unchanged	-2.16563	0.0207221	1.23967	down	4.22589	0.0178133	1.07231	up	2.78584	0.0616566	0.981663	unchanged	-2.64418	C7H14N2O3	209.069	3.69533	C00437	Arginine biosynthesis(ko00220);;Metabolic pathways(ko01100);;Biosynthesis of secondary metabolites(ko01110);;2-Oxocarboxylic acid metabolism(ko01210);;Biosynthesis of amino acids(ko01230)	HMDB0003357	6205-08-09	Organic compounds	Organic acids and derivatives	Carboxylic acids and derivatives	Amino acids, peptides, and analogues
neg_2971	Salicin	221.446	201.797	196.949	230.492	182.945	200.449	125.705	137.091	108.457	126.138	50.1418	69.7126	0.0147471	0.902227	0.0930419	unchanged	0.593791	0.200579	0.866473	unchanged	-1.31936	0.0156115	1.02722	down	-0.740314	0.00184686	1.08256	down	0.9847	C13H18O7	331.104	3.70247	C01451	Glycolysis / Gluconeogenesis(ko00010)	HMDB0003546	138-52-3	Organic compounds	Organic oxygen compounds	Organooxygen compounds	Carbohydrates and carbohydrate conjugates
neg_2976	Adonixanthin	1.60532e-09	1.08039	0.579329	0.0123358	0.217841	0.388246	2.32979	2.54504	0.305062	0.247774	2.6483	0.148119	1.42427	0.385148	0.649398	unchanged	0.766862	0.548151	0.412442	unchanged	2.2994	0.427105	0.493117	unchanged	1.64199	0.237325	0.674613	unchanged	-31.7304	C40H54O3	627.387	3.70247	C15968	Carotenoid biosynthesis(ko00906);;Biosynthesis of secondary metabolites(ko01110)	--	--	--	--	--	--
neg_2989	Methionyl-Glutamine	67.8598	41.3707	45.7567	55.3236	36.8383	29.8156	70.6154	67.92	58.0573	7.20371	1.60532e-09	2.85431	0.345534	0.381153	0.616966	unchanged	4.28879	0.000619787	1.31519	up	-3.6002	0.0317026	1.03181	down	0.343061	0.227992	0.682137	unchanged	6.7466	C10H19N3O4S	322.11	3.72388	--	--	HMDB0028971	--	Organic compounds	Organic acids and derivatives	Carboxylic acids and derivatives	Amino acids, peptides, and analogues
neg_2996	Threoninyl-Proline	75.6157	85.5513	83.9086	83.6366	109.344	121.092	518.155	522.596	566.926	474.183	462.071	462.303	-0.357871	0.165775	0.988995	unchanged	0.201039	0.0393198	1.20658	up	2.15477	0.000263866	1.11795	up	2.71368	0.000802983	1.11853	up	12.1293	C9H16N2O4	251.083	3.73102	--	--	HMDB0029069	46398-79-2	Organic compounds	Organic acids and derivatives	Carboxylic acids and derivatives	Amino acids, peptides, and analogues
neg_2997	cis-3-(Carboxy-ethyl)-3,5-cyclo-hexadiene-1,2-diol	508.017	422.471	463.922	529.657	552.763	524.464	372.68	368.607	435.711	369.513	395.697	400.29	-0.20461	0.090045	1.12341	unchanged	0.0141632	0.88287	0.107987	unchanged	-0.463316	0.000359518	1.10342	down	-0.244543	0.0934158	0.830285	unchanged	5.33141	C9H12O4	413.147	3.73102	C11588	Phenylalanine metabolism(ko00360);;Metabolic pathways(ko01100)	--	--	--	--	--	--
neg_2998	Androsterone sulfate	1637.39	1549.02	1655.96	1566.71	1658.92	1611.49	3156.81	3098.91	3214.82	2557.97	2629.49	2642.6	0.00156537	0.969127	0.0289238	unchanged	0.274423	0.000290896	1.31246	up	0.694877	1.17821e-05	1.11716	up	0.967734	5.14239e-06	1.11916	up	0.807813	C19H30O5S	415.18	3.73102	--	--	HMDB0002759	2479-86-9	Organic compounds	Lipids and lipid-like molecules	Steroids and steroid derivatives	Sulfated steroids
neg_2999	Nicotinate D-ribonucleoside	875.888	827.667	883.22	820.646	879.355	832.443	1447.44	1402.07	1438.44	1263.58	1417.01	1468.07	0.0306239	0.508984	0.475888	unchanged	0.0476428	0.531585	0.459355	unchanged	0.712115	0.00846673	1.08995	up	0.729134	2.14265e-05	1.11778	up	-2.19082	C11H14NO6+	511.156	3.73102	C05841	Nicotinate and nicotinamide metabolism(ko00760);;Metabolic pathways(ko01100)	--	--	--	--	--	--
neg_3002	Prolyl-Methionine	3258.95	3133.65	3118.26	3388.11	3413.9	3276.93	570.309	551.941	599.703	465.246	546.395	524.444	-0.0836958	0.0366776	1.17318	down	0.164788	0.108039	0.98631	unchanged	-2.71401	5.84648e-06	1.11968	down	-2.46553	9.00557e-05	1.12052	down	6.02917	C10H18N2O3S	291.116	3.7446	--	--	HMDB0029023	--	Organic compounds	Organic acids and derivatives	Carboxylic acids and derivatives	Amino acids, peptides, and analogues
neg_3004	L-gamma-Glutamyl-(3R)-L-beta-ethynylserine	1036.55	985.196	1056.64	981.962	1025.58	989.513	894.982	924.506	971.28	756.757	791.929	766.022	0.0386278	0.352265	0.662601	unchanged	0.269833	0.00875076	1.26881	up	-0.372715	0.000258143	1.10794	down	-0.14151	0.0357104	0.943813	unchanged	-10.6962	C10H14N2O6	303.081	3.75173	C22140	Metabolic pathways(ko01100);;Biosynthesis of secondary metabolites(ko01110)	--	--	--	--	--	--
neg_3007	Aquayamycin	172.118	128.196	90.2603	89.2624	61.9606	66.9777	101.299	133.624	132.611	119.984	96.0274	88.1507	0.839942	0.123703	1.0524	unchanged	0.273032	0.214156	0.789632	unchanged	0.479186	0.0886919	0.837544	unchanged	-0.087724	0.787791	0.164238	unchanged	-0.0520724	C25H26O10	1031.32	3.75887	C12412	Biosynthesis of secondary metabolites(ko01110)	--	--	--	--	--	--
neg_3008	Kaempferol 3-O-glucoside	411.903	374.65	392.275	436.187	381.841	365.98	227.934	227.267	237.158	200.133	192.194	200.554	-0.00632551	0.946844	0.0504311	unchanged	0.223777	0.0015329	1.28801	up	-0.997862	0.0104861	1.09471	down	-0.76776	0.00238773	1.11068	down	-4.53907	C21H20O11	447.091	3.75887	C12249	Flavone and flavonol biosynthesis(ko00944);;Biosynthesis of secondary metabolites(ko01110)	HMDB0037429	480-10-4	Organic compounds	Phenylpropanoids and polyketides	Flavonoids	Flavonoid glycosides
neg_3013	Deoxycytidine	1161.52	1090.63	1159.33	1048.83	1149.39	1102.81	460.014	449.07	536.666	519.19	478.461	528.816	0.0474818	0.381153	0.619382	unchanged	-0.0783785	0.454288	0.518905	unchanged	-1.11272	0.00034313	1.11347	down	-1.23858	6.59471e-05	1.11452	down	-24.2439	C9H13N3O4	453.163	3.766	C00881	Pyrimidine metabolism(ko00240);;Metabolic pathways(ko01100);;Nucleotide metabolism(ko01232);;ABC transporters(ko02010)	HMDB0000014	951-77-9	Organic compounds	Nucleosides, nucleotides, and analogues	Pyrimidine nucleosides	Pyrimidine 2'-deoxyribonucleosides
neg_3014	(+)-pinoresinol-尾-D-glucoside; (+)-pinor	7826.02	7459.13	7633.24	6945.87	6808.79	6777.03	6396.45	6147.78	6628.42	5877.21	6150.76	6079.82	0.158654	0.00736495	1.33972	up	0.0824393	0.108181	0.98376	unchanged	-0.181242	0.00229005	1.08938	down	-0.257456	0.00260112	1.07981	down	-18.8286	C26H32O11	519.177	3.77315	--	--	--	--	--	--	--	--
neg_3019	3-beta-D-Galactosyl-sn-glycerol	335.546	298.152	345.159	359.022	341.791	344.232	732.522	686.409	709.505	700.9	742.971	728.6	-0.0943927	0.260229	0.816492	unchanged	-0.0295426	0.464409	0.497911	unchanged	1.05577	0.000193989	1.11745	up	1.12062	4.17745e-05	1.11542	up	7.15509	C9H18O8	253.095	3.78028	C05401	Galactose metabolism(ko00052);;Glycerolipid metabolism(ko00561)	HMDB0304157	--	Organic compounds	Lipids and lipid-like molecules	Glycerolipids	Glycosylglycerols
neg_3020	Nopaline	823.893	805.688	805.688	717.091	699.23	696.109	593.933	629.009	633.669	525.414	569.228	511.914	0.205177	0.00027918	1.37852	up	0.2087	0.0208672	1.18159	up	-0.394933	0.00511172	1.09434	down	-0.39141	0.000991879	1.10973	down	-36.9884	C11H20N4O6	339.109	3.78028	C01682	Arginine and proline metabolism(ko00330);;Metabolic pathways(ko01100);;ABC transporters(ko02010)	--	--	--	--	--	--
neg_3021	Schirubrisin B	35221.7	33653.9	35173.4	33361.2	33873	33375.5	35245.8	34077.6	35282.2	26888.9	28300.3	27755.7	0.0484925	0.145848	1.0158	unchanged	0.334733	0.000226261	1.31188	up	-0.278543	0.00169005	1.10782	down	0.00769786	0.790099	0.158414	unchanged	12.3261	C29H30O9	567.192	3.78028	--	--	--	--	--	--	--	--
neg_3022	Landomycin D	706.981	702.098	658.057	678.763	647.052	646.478	629.181	630.384	640.532	484.524	545.843	509.845	0.0677592	0.178263	0.897467	unchanged	0.302944	0.0180533	1.27102	up	-0.356745	0.00459134	1.07655	down	-0.12156	0.0632862	0.972451	unchanged	-26.1207	C31H34O12	619.164	3.78028	C18684	Biosynthesis of secondary metabolites(ko01110)	--	--	--	--	--	--
neg_3027	Methimazole	20.7584	38.1806	13.3686	34.4271	7.68349	10.4586	29.4594	25.4489	28.5964	40.304	19.4089	14.5652	0.459932	0.590109	0.392697	unchanged	0.168921	0.735892	0.251238	unchanged	0.49872	0.566561	0.33377	unchanged	0.207708	0.664012	0.272674	unchanged	9.36822	C4H6N2S	113.019	3.79455	C07190	--	HMDB0014901	60-56-0	Organic compounds	Organoheterocyclic compounds	Azolines	Imidazolines
neg_3032	6'-Dehydro-6'-oxoparomamine	363.692	309.918	372.503	326.151	266.045	249.965	324.764	314.26	305.397	277.314	226.595	195.243	0.312869	0.0904062	1.04268	unchanged	0.433823	0.069003	1.13834	unchanged	-0.26849	0.225666	0.652058	unchanged	-0.147536	0.219932	0.717997	unchanged	-11.6732	C12H23N3O7	342.125	3.78742	C17583	Neomycin, kanamycin and gentamicin biosynthesis(ko00524);;Biosynthesis of secondary metabolites(ko01110)	--	--	--	--	--	--
neg_3034	Amarogentin	673.105	657.829	656.612	595.206	551.832	599.703	779.32	777.317	804.475	683.116	657.634	666.896	0.186323	0.0243115	1.29622	up	0.233962	0.000576521	1.30388	up	0.200839	0.0156374	1.04372	up	0.248478	0.000743348	1.10645	up	-10.8724	C29H30O13	621.132	3.78742	C09767	--	HMDB0248275	--	Organic compounds	Benzenoids	Benzene and substituted derivatives	Biphenyls and derivatives
neg_3035	Isoswertisin 2''-rhamnoside	1429.55	1376.17	1407.61	1319.74	1326.35	1383.9	1038.64	1069.08	1252.14	1155.94	1121.37	1140.22	0.0641866	0.0799661	1.07125	unchanged	-0.0245543	0.801325	0.186114	unchanged	-0.237821	0.00327009	1.09353	down	-0.326562	0.0445843	1.01031	down	20.9135	C28H32O14	637.19	3.79455	C12629	Flavone and flavonol biosynthesis(ko00944)	HMDB0037417	64821-00-7	Organic compounds	Phenylpropanoids and polyketides	Flavonoids	Flavonoid glycosides
neg_3036	10-Deoxygeniposidic acid	736.464	720.683	749.418	679.5	682.64	661.573	641.111	652.975	662.188	532.993	539.441	497.057	0.124798	0.00529252	1.31997	up	0.31781	0.0038353	1.29555	up	-0.366707	0.00216189	1.09977	down	-0.173695	0.00180868	1.08857	down	-10.7301	C16H22O9	715.238	3.78742	C11672	Monoterpenoid biosynthesis(ko00902);;Biosynthesis of secondary metabolites(ko01110)	--	--	--	--	--	--
neg_3040	Cis-L-3-hydroxyproline	59.7071	66.3967	65.2069	56.2536	54.2283	55.2316	35.888	31.3974	31.5169	63.3541	58.9543	57.3131	0.207226	0.0448536	1.24872	up	-0.862344	0.000394815	1.3087	down	0.116269	0.112664	0.867209	unchanged	-0.953302	0.000453434	1.10636	down	-25.5484	C5H9NO3	152.03	3.8017	--	--	--	--	--	--	--	--
neg_3042	4,4'-Dihydroxy-3,5-dimethoxybibenzyl	160.161	131.746	150.47	169.632	136.509	168.082	273.719	275.449	256.33	258.546	242.52	255.758	-0.100292	0.48242	0.506606	unchanged	0.0899243	0.110802	0.953836	unchanged	0.67439	0.00530128	1.08647	up	0.864607	0.000490236	1.10517	up	20.5889	C16H18O4	295.101	3.8017	--	--	--	--	--	--	--	--
neg_3046	(Indol-3-yl)acetamide	101.381	93.6933	88.4494	99.8535	84.5694	106.679	138.32	116.168	135.771	99.9322	97.1874	93.0118	-0.0380557	0.758382	0.230838	unchanged	0.427726	0.0330902	1.21759	up	-0.00482	0.965941	0.0260542	unchanged	0.460962	0.0198307	1.02391	up	19.1213	C10H10N2O	173.075	3.80883	C02693	Tryptophan metabolism(ko00380);;Metabolic pathways(ko01100)	HMDB0029739	879-37-8	Organic compounds	Organoheterocyclic compounds	Indoles and derivatives	Indoles
neg_3050	4-Hydroxy-2,2'-bipyrrole-5-carbaldehyde	33.0169	67.7744	65.7465	47.4687	67.6845	100.007	744.58	695.929	613.72	1130.1	749.525	727.677	-0.369563	0.445626	0.548347	unchanged	-0.34396	0.29157	0.74474	unchanged	3.59907	0.0245093	1.0639	up	3.62468	0.00195286	1.11236	up	0.791056	C9H8N2O2	221.057	3.8231	C21569	Metabolic pathways(ko01100);;Biosynthesis of secondary metabolites(ko01110)	--	--	--	--	--	--
neg_3053	Ansamitocin P-3	149.839	150.864	178.523	132.393	134.535	160.23	1449.78	1399.09	1455.48	1100.66	1228.83	1212.64	0.16594	0.252036	0.776997	unchanged	0.281176	0.0129974	1.25467	up	3.05178	0.000956295	1.1168	up	3.16701	8.20823e-06	1.12068	up	19.7073	C32H43ClN2O9	669.248	3.8231	C12045	Biosynthesis of secondary metabolites(ko01110)	HMDB0248452	--	Organic compounds	Phenylpropanoids and polyketides	Macrolactams	--
neg_3054	Linatine	757.574	751.944	678.455	622.711	602.571	585.048	602.071	542.443	524.989	686.318	517.273	499.248	0.273342	0.0248671	1.27883	up	-0.0285233	0.874753	0.114896	unchanged	-0.0883107	0.610773	0.317851	unchanged	-0.390176	0.00763578	1.04103	down	0.958492	C10H17N3O5	517.174	3.83025	C05939	D-Amino acid metabolism(ko00470)	HMDB0038516	10139-06-7	Organic compounds	Organic acids and derivatives	Carboxylic acids and derivatives	Amino acids, peptides, and analogues
neg_3060	Neohesperidin	1204.12	1165.91	1234.41	1067.42	1026.5	1048.84	290.25	281.581	343.733	337.852	324.026	289.712	0.197744	0.00525034	1.33844	up	-0.0556804	0.647057	0.319876	unchanged	-1.72362	3.55936e-06	1.11886	down	-1.97704	5.50392e-06	1.11911	down	29.8792	C28H34O15	645.177	3.83738	C09806	Flavonoid biosynthesis(ko00941)	HMDB0030748	13241-33-3	Organic compounds	Lignans, neolignans and related compounds	Cyclobutane lignans	--
neg_3073	Alnusonol	168.942	126.889	110.116	145.716	110.849	110.819	44.0845	59.6097	50.9226	51.3997	22.6206	27.6789	0.143996	0.578336	0.408897	unchanged	0.604388	0.17534	0.881469	unchanged	-1.85298	0.00465442	1.06377	down	-1.39259	0.0341827	1.0296	down	-13.6746	C19H20O4	333.107	3.87307	--	--	--	--	--	--	--	--
neg_3074	Gibberellin A4	583.931	554.372	589.249	602.972	651.661	678.399	3477.32	3346.93	3375.32	1049.14	1035.31	1063.83	-0.162136	0.0711008	1.13486	unchanged	1.69587	0.000164952	1.32735	up	0.703697	0.0010604	1.11283	up	2.56171	7.35439e-05	1.12077	up	13.4158	C19H24O5	377.165	3.87307	C11864	Diterpenoid biosynthesis(ko00904);;Metabolic pathways(ko01100);;Biosynthesis of secondary metabolites(ko01110);;Plant hormone signal transduction(ko04075)	HMDB0303447	--	Organic compounds	Lipids and lipid-like molecules	Prenol lipids	Diterpenoids
neg_3075	Rosmarinate	19.2604	8.73573	4.36802	3.26642	12.4562	10.6471	184.251	194.586	202.169	105.246	213.827	196.093	0.295514	0.725521	0.261818	unchanged	0.173518	0.582416	0.407296	unchanged	4.28808	0.0392312	1.03502	up	4.16608	1.43311e-05	1.11814	up	-2.27867	C18H16O8	381.058	3.87307	C01850	Tyrosine metabolism(ko00350);;Metabolic pathways(ko01100)	HMDB0257311	--	Organic compounds	Phenylpropanoids and polyketides	Cinnamic acids and derivatives	Hydroxycinnamic acids and derivatives
neg_3077	Liquiritin	1946.98	1825.11	1884.56	1763.67	1673.87	1631.64	269.825	295.159	397.936	334.982	255.841	347.076	0.158195	0.0206343	1.23168	up	0.0379831	0.872561	0.11537	unchanged	-2.43425	1.91275e-05	1.11756	down	-2.55446	8.48025e-06	1.11872	down	-9.71036	C21H22O9	439.097	3.86593	C16989	--	HMDB0029520	551-15-5	Organic compounds	Phenylpropanoids and polyketides	Flavonoids	Flavonoid glycosides
neg_3078	(-)-Syringaresinol 4-O-尾-D-glucopyranosi	504.111	470.4	585.276	478.464	519.811	585.054	261.436	297.975	301.844	324.601	366.93	320.165	-0.0216123	0.873156	0.118472	unchanged	-0.232265	0.0648462	1.04478	unchanged	-0.646185	0.0129734	1.05361	down	-0.856837	0.0123291	1.07014	down	1.55116	C28H36O13	615.186	3.86593	--	--	--	--	--	--	--	--
neg_3079	Elloramycin A	143.975	175.239	171.129	170.545	109.838	157.925	238.125	246.004	211.969	268.26	273.761	248.733	0.161848	0.467348	0.534792	unchanged	-0.183938	0.0745784	1.03282	unchanged	0.851285	0.0137067	1.06067	up	0.505499	0.0085375	1.03579	up	13.1361	C32H36O15	659.207	3.86593	C12381	Metabolic pathways(ko01100);;Biosynthesis of secondary metabolites(ko01110)	--	--	--	--	--	--
neg_3091	Phe Tyr	940.12	893.561	1089.96	901.709	925.66	953.022	13952	13677.9	13868.7	10509.2	11626.5	11729.2	0.07248	0.508199	0.508797	unchanged	0.293274	0.0192501	1.26723	up	3.60643	0.00139943	1.11714	up	3.82722	8.07618e-08	1.1211	up	-8.84967	C18H20N2O4	327.132	3.8802	--	--	--	--	--	--	--	--
neg_3093	Matairesinol	912.623	769.933	898.393	842.38	808.887	836.12	4961.73	4740.51	4621.12	7028.76	5727.34	5618.11	0.0532703	0.56604	0.44422	unchanged	-0.359313	0.0902632	1.09453	unchanged	2.88498	0.00721827	1.10425	up	2.4724	8.4203e-05	1.11947	up	12.8789	C20H22O6	761.291	3.8802	C10682	Biosynthesis of various plant secondary metabolites(ko00999);;Metabolic pathways(ko01100);;Biosynthesis of secondary metabolites(ko01110)	HMDB0035698	580-72-3	Organic compounds	Lignans, neolignans and related compounds	Furanoid lignans	Tetrahydrofuran lignans
neg_3094	(-)-Medicocarpin	835.71	899.385	900.978	885.328	890.79	851.481	1678.2	1764.13	1621.05	1656.9	1445.93	1511.06	0.00464574	0.915994	0.0794752	unchanged	0.134119	0.126648	0.938724	unchanged	0.812237	0.00700497	1.1002	up	0.941709	0.000423852	1.1138	up	-1.58548	C22H24O9	863.275	3.8802	C16223	Isoflavonoid biosynthesis(ko00943);;Biosynthesis of secondary metabolites(ko01110)	HMDB0033855	52766-70-8	Organic compounds	Phenylpropanoids and polyketides	Isoflavonoids	Furanoisoflavonoids
neg_3100	Fluconazole	9743.07	9259.96	9824.33	9503.96	9785.35	9807.14	2262.67	2179.7	2276.54	2009.47	2145.79	2032.36	-0.0134042	0.685125	0.303609	unchanged	0.11884	0.0313628	1.14588	up	-2.23338	1.53791e-05	1.11988	down	-2.10114	0.000410402	1.11994	down	-2.57727	C13H12F2N6O	305.096	3.90162	C07002	--	HMDB0014342	86386-73-4	Organic compounds	Benzenoids	Benzene and substituted derivatives	Halobenzenes
neg_3101	2'-Deoxy-5-hydroxymethylcytidine-5'-diphosphate	57.3756	69.4887	83.1322	94.5301	82.0353	83.1612	690.595	667.543	635.19	449.973	517.684	492.798	-0.306628	0.14247	0.978895	unchanged	0.448761	0.00258837	1.2763	up	2.49135	0.00173713	1.11466	up	3.24674	9.3282e-05	1.11925	up	-15.0252	C10H17N3O11P2	451.997	3.90162	C11038	Pyrimidine metabolism(ko00240)	--	--	--	--	--	--
neg_3112	N6-Acetyl-LL-2,6-diaminoheptanedioate	1.60532e-09	1.60532e-09	1.60532e-09	1.60532e-09	1.60532e-09	1.60532e-09	241.661	223.266	116.95	181.187	115.751	134.478	0	1	0	unchanged	0.43163	0.333602	0.662955	unchanged	36.3825	0.0178181	1.08143	up	36.8141	0.0378914	1.0407	up	27.149	C9H16N2O5	267.082	3.92303	C04390	Lysine biosynthesis(ko00300);;Metabolic pathways(ko01100);;Biosynthesis of secondary metabolites(ko01110);;Biosynthesis of amino acids(ko01230)	--	--	--	--	--	--
neg_3127	LysoPE 20:4	1.60532e-09	1.60532e-09	0.057433	1.60532e-09	1.60532e-09	1.60532e-09	1.60532e-09	0.0199315	1.60532e-09	1.60532e-09	3.50547e-06	1.60532e-09	23.5076	0.42265	0.624949	unchanged	12.4718	0.422717	0.593019	unchanged	9.50889	0.42265	0.500874	unchanged	-1.52683	0.589345	0.330778	unchanged	14.8734	C25H44NO7P	1047.58	3.93017	--	--	--	--	--	--	--	--
neg_3133	Cytisine	786.153	860.091	919.311	827.304	932.887	932.551	854.339	860.757	905.317	791.83	849.747	826.537	-0.0698053	0.462117	0.526375	unchanged	0.0863852	0.0944517	0.979779	unchanged	-0.125667	0.154459	0.776318	unchanged	0.0305234	0.69414	0.240023	unchanged	-45.8722	C11H14N2O	439.218	3.93017	C10763	Tropane, piperidine and pyridine alkaloid biosynthesis(ko00960);;Biosynthesis of secondary metabolites(ko01110)	--	--	--	--	--	--
neg_3139	蔚-Viniferin	1175.44	1167.89	1170.4	1202.37	1259.28	1255.13	791.165	746.522	763.624	788.506	778.903	803.119	-0.0810484	0.0640671	1.22683	unchanged	-0.0427531	0.214289	0.816442	unchanged	-0.648844	0.000477295	1.11606	down	-0.610549	0.000771952	1.11886	down	-3.19498	C28H22O6	499.138	3.94443	C10289	--	HMDB0030604	62218-08-0	Organic compounds	Phenylpropanoids and polyketides	2-arylbenzofuran flavonoids	--
neg_3145	Scopolin	396.828	387.562	382.441	354.496	371.227	366.743	771.347	748.742	760.297	642.368	683.633	696.651	0.095007	0.0202626	1.23593	up	0.17303	0.0223996	1.22884	up	0.88866	0.00134533	1.11355	up	0.966683	5.9376e-06	1.12027	up	-5.19025	C16H18O9	353.086	3.95872	C01527	Biosynthesis of various plant secondary metabolites(ko00999);;Biosynthesis of secondary metabolites(ko01110)	HMDB0303366	--	Organic compounds	Phenylpropanoids and polyketides	Coumarins and derivatives	Coumarin glycosides
neg_3146	Gibberellin A19	2816.48	2779.91	2879.71	2962.04	3063.41	3087.68	474.427	468.13	509.042	417.749	429.006	457.436	-0.104544	0.0136901	1.27199	down	0.154486	0.0475908	1.08551	up	-2.80479	6.56622e-05	1.11978	down	-2.54576	1.36721e-05	1.12084	down	0.255333	C20H26O6	407.171	3.95872	C02034	Diterpenoid biosynthesis(ko00904);;Metabolic pathways(ko01100);;Biosynthesis of secondary metabolites(ko01110)	HMDB0036896	6980-44-5	Organic compounds	Lipids and lipid-like molecules	Prenol lipids	Diterpenoids
neg_3147	gamma-Glutamyltyramine	176.133	185.707	181.861	150.431	162.256	159.863	74.976	90.8527	67.0646	51.8679	33.5737	62.7074	0.202343	0.0077055	1.30424	up	0.652621	0.0645038	1.04755	unchanged	-1.67342	0.00216996	1.1043	down	-1.22314	0.00163189	1.1096	down	8.76455	C13H18N2O4	301.098	3.96585	C20926	Metabolic pathways(ko01100);;Biosynthesis of cofactors(ko01240)	--	--	--	--	--	--
neg_3151	Glyasperin D	2188.92	2068.34	2267.76	2095.81	2142.71	2177.05	790.431	834.919	881.369	669.936	688.979	704.247	0.0244061	0.605889	0.391138	unchanged	0.280943	0.0196349	1.24199	up	-1.63672	3.22071e-05	1.11961	down	-1.38018	0.000372431	1.11624	down	2.06302	C22H26O5	391.153	3.97298	--	--	--	--	--	--	--	--
neg_3152	Kadsuralignan A	109.229	105.614	120.349	101.303	130.918	134.657	457.563	425.848	437.514	435.659	437.334	424.183	-0.13031	0.431286	0.585505	unchanged	0.0261742	0.496344	0.482695	unchanged	1.822	0.000285143	1.11733	up	1.97849	9.34451e-05	1.11905	up	45.3848	C22H26O7	401.179	3.97298	--	--	--	--	--	--	--	--
neg_3154	13-(2-Methylcrotonoyl)oxylupanine	1.60532e-09	1.60532e-09	1.60532e-09	1.60532e-09	1.60532e-09	1.60532e-09	1.60532e-09	1.60532e-09	1.60532e-09	1.60532e-09	1.60532e-09	1.60532e-09	0	1	0	unchanged	0	1	0	unchanged	0	1	0	unchanged	0	1	0	unchanged	8.59541	C20H30N2O3	691.45	3.96585	C04170	Tropane, piperidine and pyridine alkaloid biosynthesis(ko00960)	--	--	--	--	--	--
neg_3155	1,6-Dihydroxy-5-methylcyclohexa-2,4-dienecarboxylate	24.0847	46.49	54.54	45.485	47.9112	41.0251	1.60532e-09	1.60532e-09	1.60532e-09	1.60532e-09	1.60532e-09	1.60532e-09	-0.103511	0.768655	0.229196	unchanged	0	1	0	unchanged	-34.7001	0.00201933	1.11585	down	-34.5966	0.0445643	1.02744	down	5.76482	C8H10O4	205.028	3.98013	C06720	Metabolic pathways(ko01100)	--	--	--	--	--	--
neg_3158	Gomisin H	4483.27	4312.89	4544.18	4460.39	4523.82	4581.09	2012.77	1993.66	2078.25	1832.12	1936.06	1979.39	-0.0241258	0.405635	0.608435	unchanged	0.0822271	0.106867	0.986871	unchanged	-1.2389	2.13537e-06	1.11928	down	-1.13254	0.000210963	1.11918	down	-1.90535	C23H30O7	453.168	3.98013	C17820	--	--	--	--	--	--	--
neg_3160	C20819	85.1475	82.8224	105.495	91.6909	76.1485	96.0484	293.912	294.179	288.764	344.339	294.705	297.901	0.0514303	0.751691	0.234043	unchanged	-0.0956249	0.33778	0.700202	unchanged	1.82804	0.0020705	1.10749	up	1.68098	0.000726726	1.11818	up	6.63087	C11H18N2O3S	279.08	3.98727	C20819	Carbapenem biosynthesis(ko00332);;Biosynthesis of secondary metabolites(ko01110)	--	--	--	--	--	--
neg_3167	C20817	313.552	309.524	362.316	314.302	326.835	330.44	185.683	181.982	188.581	186.724	151.979	192.472	0.0203684	0.815533	0.180718	unchanged	0.0665376	0.578065	0.413576	unchanged	-0.871142	0.00319332	1.10164	down	-0.824973	0.0129352	1.09067	down	-2.38667	C9H14N2O3S	251.047	4.00153	C20817	Carbapenem biosynthesis(ko00332);;Biosynthesis of secondary metabolites(ko01110)	--	--	--	--	--	--
neg_3168	Gemcitabine	150.273	142.431	147.649	196.036	193.988	205.229	59.505	76.6903	80.9218	137.381	131.743	132.01	-0.434841	0.000521229	1.37954	down	-0.885613	0.00750663	1.29648	down	-0.569417	0.000441487	1.11216	down	-1.02019	0.0038182	1.10223	down	-10.685	C9H11F2N3O4	298.038	4.00153	C07650	--	HMDB0014584	95058-81-4	Organic compounds	Nucleosides, nucleotides, and analogues	Pyrimidine nucleosides	Pyrimidine 2'-deoxyribonucleosides
neg_3170	L-2,3-Diaminopropanoate	66.7864	67.932	66.1805	71.0913	68.8087	74.5127	13.0713	15.9012	15.1545	14.2917	16.2194	12.3273	-0.0939205	0.102157	1.10692	unchanged	0.0427571	0.776456	0.199617	unchanged	-2.32341	2.72654e-05	1.11756	down	-2.18674	6.11693e-06	1.12043	down	-3.63673	C3H8N2O2	103.051	4.00868	C03401	Metabolic pathways(ko01100);;Biosynthesis of secondary metabolites(ko01110)	HMDB0002006	4033-39-0	Organic compounds	Organic acids and derivatives	Carboxylic acids and derivatives	Amino acids, peptides, and analogues
neg_3173	7-Oxoheptanoic acid	1336.93	1276.72	1311.08	1316.43	1342.37	1317.74	633.18	615.551	638.603	574.018	568.047	554.421	-0.0189253	0.440525	0.568905	unchanged	0.153801	0.00243806	1.2775	up	-1.22897	8.70203e-07	1.11992	down	-1.05624	0.000130255	1.11954	down	-30.194	C7H12O3	165.049	4.00868	C16590	Metabolic pathways(ko01100)	--	--	--	--	--	--
neg_3177	Azelaic acid	14278.2	13411.4	13964.2	12301.5	12819.8	12464.5	13311.4	13025.3	13719.3	8956.78	8978.54	9065.6	0.148265	0.0159558	1.28065	up	0.56901	0.00168941	1.32245	up	-0.477177	0.00124079	1.11596	down	-0.0564313	0.178789	0.712535	unchanged	-37.4408	C9H16O4	187.091	4.00868	C08261	--	HMDB0000784	123-99-9	Organic compounds	Lipids and lipid-like molecules	Fatty Acyls	Fatty acids and conjugates
neg_3178	Glycyl-L-proline	465.291	461.536	493.973	471.724	476.201	492.436	259.777	259.062	265.586	241.279	236.442	254.304	-0.0197269	0.621868	0.365678	unchanged	0.0997446	0.0669517	1.11178	unchanged	-0.976466	1.12506e-05	1.11756	down	-0.856994	0.00165484	1.11587	down	22.9953	C7H12N2O3	207.058	4.00868	--	--	HMDB0000721	704-15-4	Organic compounds	Organic acids and derivatives	Carboxylic acids and derivatives	Amino acids, peptides, and analogues
neg_3181	Acarbose	498.011	456.89	510.248	527.919	548.667	511.343	672.57	643.224	650.308	526.614	566.806	552.822	-0.116099	0.11279	1.01353	unchanged	0.256162	0.00256683	1.28002	up	0.0520302	0.291163	0.581841	unchanged	0.424291	0.00247353	1.09489	up	12.4954	C25H43NO18	680.225	4.00868	C06802	Metabolic pathways(ko01100);;Biosynthesis of secondary metabolites(ko01110)	HMDB0014429	56180-94-0	Organic compounds	Organic oxygen compounds	Organooxygen compounds	Carbohydrates and carbohydrate conjugates
neg_3183	Psilocin	1.60532e-09	1.60532e-09	11.931	6.46275	1.60532e-09	8.55585	258.124	222.62	247.041	368.695	412.529	428.449	-0.332037	0.840335	0.150805	unchanged	-0.733031	0.00340992	1.28597	down	6.33172	0.00167389	1.11575	up	5.93073	0.000593781	1.11632	up	10.5997	C12H16N2O	225.103	4.02295	C08312	Indole alkaloid biosynthesis(ko00901);;Metabolic pathways(ko01100);;Biosynthesis of secondary metabolites(ko01110)	HMDB0042000	520-53-6	Organic compounds	Organoheterocyclic compounds	Indoles and derivatives	Tryptamines and derivatives
neg_3189	Poncirin (Isosakuranetin-7-O-neohesperidoside)	870.223	842.105	901.705	795.26	843.277	808.157	710.054	709.728	752.649	769.559	761.09	745.475	0.0954439	0.0695744	1.08929	unchanged	-0.0672688	0.120395	0.976645	unchanged	-0.104254	0.039742	0.976702	unchanged	-0.266967	0.00310046	1.07292	down	41.4854	C28H34O14	615.194	4.02295	--	--	--	--	--	--	--	--
neg_3196	124-1	8888.46	8662.32	8859.41	8124.63	8054.63	7982.07	6761.27	6607.29	6988.64	6602.61	6503.61	6626.15	0.128394	0.00211646	1.36499	up	0.0449738	0.193037	0.8844	unchanged	-0.292136	1.29645e-05	1.11714	down	-0.375556	0.000290354	1.11183	down	19.2691	C37H44O14	747.256	4.04437	C12409	Biosynthesis of secondary metabolites(ko01110)	--	--	--	--	--	--
neg_3200	Crenatine	163.159	145.429	174.738	115.009	112.881	130.621	108.847	122.058	101.948	103.719	83.2588	84.8222	0.430976	0.0202308	1.2548	up	0.292339	0.0833726	1.00256	unchanged	-0.399473	0.0297342	0.961681	unchanged	-0.53811	0.0112275	1.03639	down	5.09807	C14H14N2O	271.11	4.05863	--	--	--	--	--	--	--	--
neg_3206	Diosmin	1846.85	1793.55	1831.43	2092.73	2024.28	2021.46	391.521	363.672	477.288	501.727	411.125	481.752	-0.165856	0.00232808	1.35439	down	-0.17829	0.28831	0.695137	unchanged	-2.13802	2.13791e-06	1.11915	down	-2.15046	6.81495e-05	1.11965	down	-6.86825	C28H32O15	607.163	4.06578	C10039	--	HMDB0029548	520-27-4	Organic compounds	Phenylpropanoids and polyketides	Flavonoids	Flavonoid glycosides
neg_3207	2'-Acetylacteoside	1021.94	1066.29	1049.39	1022.97	992.316	955.286	360.971	364.133	396.04	385.101	349.768	329.233	0.0789283	0.0864362	1.06872	unchanged	0.0753344	0.397539	0.575714	unchanged	-1.4811	2.00642e-05	1.11675	down	-1.4847	3.07423e-06	1.11978	down	-21.4411	C31H38O16	665.194	4.06578	--	--	HMDB0245529	--	Organic compounds	Phenylpropanoids and polyketides	Flavonoids	Flavonoid glycosides
neg_3208	Lupinate	444.802	472.896	475.722	548.879	631.895	584.546	746.324	735.683	737.777	1008.14	957.065	1012.64	-0.341299	0.0229676	1.28866	down	-0.423848	0.00392377	1.31453	down	0.754338	0.000283173	1.1082	up	0.671789	0.00047216	1.11807	up	27.8938	C13H18N6O3	671.319	4.06578	C01513	Zeatin biosynthesis(ko00908);;Biosynthesis of secondary metabolites(ko01110)	HMDB0302524	--	Organic compounds	Alkaloids and derivatives	Lupin alkaloids	Lupinine-type alkaloids
neg_3212	4-(3-Methylbut-2-enyl)-L-tryptophan	153.981	159.441	176.18	108.301	110.126	96.7184	422.817	422.533	444.357	897.07	926.813	953.362	0.63559	0.00344401	1.34856	up	-1.10661	0.000182137	1.32467	down	3.13956	0.000179094	1.11938	up	1.39736	1.1645e-05	1.1182	up	-25.8826	C16H20N2O2	317.144	4.07935	C04290	Indole alkaloid biosynthesis(ko00901);;Metabolic pathways(ko01100);;Biosynthesis of secondary metabolites(ko01110)	--	--	--	--	--	--
neg_3218	Atractylodin	9.77418	12.9414	19.9614	23.4705	32.257	34.595	1.60532e-09	302.397	4.18588	6.52512	0.130507	3.88169	-1.08163	0.0253351	1.21368	down	4.8627	0.42818	0.586243	unchanged	-3.09958	0.00562971	1.07586	down	2.84475	0.472256	0.450693	unchanged	-0.546239	C13H10O	217.042	4.09362	C16918	--	HMDB0248710	--	Organic compounds	Organoheterocyclic compounds	Heteroaromatic compounds	--
neg_3220	L-Histidine	396.676	354.695	373.846	366.436	363.877	356.344	425.744	341.126	452.826	324.946	341.416	318.519	0.0503078	0.401756	0.638814	unchanged	0.308501	0.140517	0.999099	unchanged	-0.141875	0.0237982	1.02562	down	0.116318	0.454604	0.451912	unchanged	2.8517	C6H9N3O2	355.138	4.08648	C00135	Histidine metabolism(ko00340);;beta-Alanine metabolism(ko00410);;D-Amino acid metabolism(ko00470);;Aminoacyl-tRNA biosynthesis(ko00970);;Metabolic pathways(ko01100);;Biosynthesis of secondary metabolites(ko01110);;Biosynthesis of amino acids(ko01230);;ABC transporters(ko02010)	HMDB0000177	71-00-1	Organic compounds	Organic acids and derivatives	Carboxylic acids and derivatives	Amino acids, peptides, and analogues
neg_3221	(4-{4-[2-(gamma-L-Glutamylamino)ethyl]phenoxymethyl}furan-2-yl)methanamine	78.741	94.8165	81.5304	246.906	182.659	189.524	84.908	50.9533	66.08	190.352	127.915	129.997	-1.27915	0.0219557	1.32066	down	-1.15041	0.038993	1.16197	down	-0.465798	0.119945	0.78645	unchanged	-0.337059	0.207034	0.702945	unchanged	7.76384	C19H25N3O5	396.157	4.09362	C21070	Metabolic pathways(ko01100);;Biosynthesis of cofactors(ko01240)	--	--	--	--	--	--
neg_3222	5-Hydroxykynurenamine	504.081	497.995	498.349	576.704	522.715	581.408	281.599	256.785	287.597	304.172	285.539	309.065	-0.1638	0.0840715	1.18238	unchanged	-0.121854	0.114889	0.949233	unchanged	-0.903137	0.00208956	1.10708	down	-0.861191	0.00118972	1.11713	down	-7.4217	C9H12N2O2	405.175	4.08648	C05638	Tryptophan metabolism(ko00380);;Metabolic pathways(ko01100)	HMDB0004076	708-23-6	Organic compounds	Organic oxygen compounds	Organooxygen compounds	Carbonyl compounds
neg_3223	Leucosceptoside A	1052.82	981.675	1041.15	1067.62	1033.34	954.948	705.13	701.093	793.302	712.417	613.843	734.992	0.00929084	0.878347	0.11482	unchanged	0.0936702	0.392103	0.577886	unchanged	-0.568077	0.00278796	1.07268	down	-0.483697	0.00204101	1.0864	down	3.34306	C30H38O15	637.216	4.09362	--	--	--	--	--	--	--	--
neg_3230	Versicolorone	424.532	324.003	316.495	362.231	376.047	334.657	158.048	161.097	221.226	193.634	169.514	194.768	-0.0106686	0.948415	0.0497546	unchanged	-0.0461005	0.811146	0.172203	unchanged	-0.943443	0.00061577	1.10431	down	-0.978875	0.0194135	1.01763	down	7.33015	C20H18O8	431.101	4.10077	C20504	Aflatoxin biosynthesis(ko00254);;Biosynthesis of secondary metabolites(ko01110)	--	--	--	--	--	--
neg_3231	p-Hydroxyphenylacetylglycine	846.191	764.333	848.233	811.73	851.892	863.286	1268.76	1187.49	1257.25	1023.57	1053.38	1115.57	-0.039444	0.523525	0.470561	unchanged	0.218081	0.00957023	1.22148	up	0.337327	0.00465249	1.07829	up	0.594852	0.000383237	1.10358	up	48.9102	C10H11NO4	477.172	4.10077	C05596	Tyrosine metabolism(ko00350)	HMDB0000735	28116-23-6	Organic compounds	Organic acids and derivatives	Carboxylic acids and derivatives	Amino acids, peptides, and analogues
neg_3232	2-Amino-4,5-dihydro-1H-imidazole-4-acetic acid	1.60532e-09	1.60532e-09	1.60532e-09	0.499708	1.60532e-09	1.60532e-09	1.60532e-09	1.60532e-09	1.60532e-09	1.60532e-09	1.60532e-09	1.60532e-09	-26.6287	0.42265	0.624803	unchanged	0	1	0	unchanged	-26.6287	0.42265	0.500941	unchanged	0	1	0	unchanged	-2.86189	C5H9N3O2	142.062	4.12217	--	--	--	--	--	--	--	--
neg_3239	3,4-O-dimethylcedrusin	1895.76	1800.34	1927.47	1999.19	1901.46	1966.59	6909.38	6610.39	6930.47	5820.05	5915.29	6102.2	-0.0611948	0.170012	0.90454	unchanged	0.197202	0.00325341	1.27093	up	1.60416	0.000111412	1.11925	up	1.86256	9.5571e-05	1.12013	up	16.6802	C21H26O6	419.179	4.11503	--	--	--	--	--	--	--	--
neg_3243	Gentianamine	2090.98	1950.13	2051.76	1975.86	2016.93	2024.34	2606.84	2707.31	2778.06	2172.59	2195.32	2090.23	0.0180483	0.617895	0.380762	unchanged	0.325415	0.00157633	1.29802	up	0.102043	0.0278332	1.00978	up	0.40941	0.000587553	1.10045	up	-34.3642	C11H11NO3	240.036	4.12932	C09961	--	--	--	--	--	--	--
neg_3247	N-Succinyl-2-L-amino-6-oxoheptanedioate	413.891	398.647	185.394	416.449	322.253	212.724	110.567	62.549	145.292	137.74	42.6214	140.536	0.0688501	0.877855	0.114392	unchanged	-0.0112387	0.984569	0.0121277	unchanged	-1.56798	0.0497498	0.944343	unchanged	-1.64807	0.0798306	0.924925	unchanged	-6.60781	C11H15NO8	577.148	4.12932	C04462	Lysine biosynthesis(ko00300);;Metabolic pathways(ko01100);;Biosynthesis of amino acids(ko01230)	HMDB0012266	--	Organic compounds	Organic acids and derivatives	Carboxylic acids and derivatives	Amino acids, peptides, and analogues
neg_3250	4-Nitrocatechol	32.833	27.7264	20.7129	36.4282	25.3526	17.4201	23.6335	37.2751	52.6187	31.6073	27.0654	36.6637	0.037249	0.921809	0.0737847	unchanged	0.25194	0.551454	0.432966	unchanged	0.267512	0.448477	0.447613	unchanged	0.482202	0.330567	0.571394	unchanged	2.23963	C6H5NO4	200.02	4.13645	C02235	--	HMDB0002916	3316-09-04	Organic compounds	Benzenoids	Phenols	Nitrophenols
neg_3252	Radicamine B	0.862584	0.710693	3.17817	1.60532e-09	0.681686	0.782541	1.60532e-09	1.60532e-09	1.60532e-09	1.60532e-09	1.60532e-09	1.60532e-09	1.69823	0.301993	0.766349	unchanged	0	1	0	unchanged	-28.1797	0.185433	0.789397	unchanged	-29.8779	0.185729	0.789817	unchanged	-19.6563	C11H15NO4	246.07	4.13645	--	--	--	--	--	--	--	--
neg_3266	Pilocarpine	513.877	496.201	470.96	512.418	495.293	511.418	324.143	326.985	339.414	694.56	594.475	627.456	-0.0366357	0.425665	0.589804	unchanged	-0.952176	0.00776055	1.30385	down	0.335223	0.0419085	1.02075	up	-0.580317	0.0024302	1.10665	down	22.4487	C11H16N2O2	229.101	4.165	C07474	Biosynthesis of secondary metabolites(ko01110)	HMDB0015217	54-71-7	Organic compounds	Alkaloids and derivatives	--	--
neg_3267	7-O-Methylaloesin	7328.85	6836.93	7037.39	7270.99	6640.83	6410.7	5082.85	5121.74	5349.62	4506.1	5012.17	4768.42	0.0612013	0.389117	0.624051	unchanged	0.122634	0.0821433	1.03909	unchanged	-0.508407	0.00543908	1.07485	down	-0.446975	0.00104217	1.10438	down	9.13209	C20H24O9	815.284	4.17213	--	--	--	--	--	--	--	--
neg_3268	Raffinose	126.259	118.484	160.106	144.274	105.503	77.5155	289.017	274.33	204.657	239.403	164.433	255.361	0.306802	0.336271	0.680368	unchanged	0.220403	0.39695	0.568964	unchanged	1.01013	0.0373083	0.953991	unchanged	0.923728	0.0265133	1.01112	up	3.1556	C18H32O16	1053.34	4.17927	C00492	Galactose metabolism(ko00052);;Metabolic pathways(ko01100);;ABC transporters(ko02010)	HMDB0003213	512-69-6	Organic compounds	Organic oxygen compounds	Organooxygen compounds	Carbohydrates and carbohydrate conjugates
neg_3280	1,3-Diaminopropane	1.60532e-09	1.60532e-09	4.58532	1.60532e-09	6.70785	1.97856	1063.36	1005.1	1055.81	873.422	889.93	913.21	-0.921738	0.616646	0.367283	unchanged	0.223136	0.00422554	1.27586	up	8.26741	0.000112274	1.11993	up	9.41228	0.00028344	1.12055	up	-3.23531	C3H10N2	119.082	4.19355	C00986	Glycine, serine and threonine metabolism(ko00260);;Arginine and proline metabolism(ko00330);;beta-Alanine metabolism(ko00410);;Metabolic pathways(ko01100)	HMDB0000002	109-76-2	Organic compounds	Organic nitrogen compounds	Organonitrogen compounds	Amines
neg_3288	Cleroindicin F	4607.44	4474.15	4735	5601.62	5857.18	5748.29	544.075	560.788	627.842	569.977	575.372	557.587	-0.316601	0.000432726	1.37351	down	0.0250006	0.738146	0.248717	unchanged	-3.33691	0.000191816	1.11986	down	-2.9953	9.04082e-05	1.12038	down	-27.8941	C8H10O3	307.11	4.18642	--	--	HMDB0302803	--	Organic compounds	Organoheterocyclic compounds	Benzofurans	--
neg_3292	Dapdiamide C	27.6015	13.2685	13.3617	22.4182	6.21409	20.8379	28.5261	29.8204	14.2101	26.2498	13.6961	29.2062	0.132579	0.832285	0.157096	unchanged	0.0693349	0.877372	0.108616	unchanged	0.483215	0.402951	0.474969	unchanged	0.419971	0.426518	0.453286	unchanged	-36.0254	C13H22N4O5	349.117	4.18642	C20964	Metabolic pathways(ko01100);;Biosynthesis of secondary metabolites(ko01110)	--	--	--	--	--	--
neg_3294	(1R,5aS,6R)-4a-Hydroxy-1,4,4a,5,5a,6,9,10a-octahydrophenazine-1,6-dicarboxylate	935.717	929.004	1049.49	890.899	934.348	892.987	1499.12	1419.33	1621.46	1715.34	1669.5	1733.12	0.100434	0.231063	0.863301	unchanged	-0.172906	0.0701228	1.11726	unchanged	0.912899	9.52227e-06	1.11835	up	0.639559	0.0026725	1.08502	up	3.99199	C14H16N2O5	643.228	4.18642	C21473	Metabolic pathways(ko01100);;Biosynthesis of secondary metabolites(ko01110)	--	--	--	--	--	--
neg_3295	8-Amino-8-demethylriboflavin	7194.46	6640.17	6660.86	6551.71	6143.78	6160.04	5171.13	4997.11	5256.53	5335.75	5107.87	5255.09	0.120319	0.0778244	1.07861	unchanged	-0.0253964	0.419511	0.544009	unchanged	-0.264342	0.00623298	1.07783	down	-0.410057	0.0049989	1.09203	down	-3.62472	C16H19N5O6	753.257	4.19355	C21646	Metabolic pathways(ko01100);;Biosynthesis of secondary metabolites(ko01110)	--	--	--	--	--	--
neg_3304	Jasmonic acid	46.4717	55.9569	56.0268	39.0722	34.0355	42.6574	736.87	703.138	740.203	726.084	752.202	772.066	0.452875	0.0266301	1.21502	up	-0.0456827	0.260559	0.727928	unchanged	4.28088	0.000228025	1.11951	up	3.78232	0.000128305	1.12051	up	-42.8183	C12H18O3	255.115	4.20782	C08491	alpha-Linolenic acid metabolism(ko00592);;Metabolic pathways(ko01100);;Biosynthesis of secondary metabolites(ko01110);;Plant hormone signal transduction(ko04075)	HMDB0032797	59366-47-1	Organic compounds	Lipids and lipid-like molecules	Fatty Acyls	Lineolic acids and derivatives
neg_3305	sn-Glycero-3-phosphocholine	1.60532e-09	5.70324	3.27042	10.1384	6.47545	3.18194	53.0611	63.8372	59.355	47.7813	48.7362	59.2318	-1.14143	0.240283	0.796242	unchanged	0.178425	0.230805	0.768552	unchanged	2.97596	0.00144751	1.10172	up	4.29581	0.000517302	1.11234	up	-6.5242	C8H21NO6P+	303.107	4.21495	C00670	Glycerophospholipid metabolism(ko00564);;Ether lipid metabolism(ko00565)	HMDB0000086	28319-77-9	Organic compounds	Lipids and lipid-like molecules	Glycerophospholipids	Glycerophosphocholines
neg_3308	2-(Dimethylamino)guanosine	704.881	680.235	765.39	682.046	668.464	712.265	2090.16	2079.79	2037.7	2101.88	2089.81	2089.59	0.0600888	0.379621	0.639375	unchanged	-0.0170143	0.262515	0.792167	unchanged	1.60647	2.01106e-05	1.12011	up	1.52937	7.95832e-06	1.12013	up	-17.8224	C12H17N5O5	667.233	4.21495	--	--	--	--	--	--	--	--
neg_3309	beta-D-Gentiobiosyl crocetin	5437.71	5357.98	5615.89	5778.9	5991.63	5826.35	3218.21	3108.31	3388.04	3025.22	3221.91	3226.9	-0.100606	0.0176243	1.24705	down	0.0361692	0.489384	0.474385	unchanged	-0.89327	8.1957e-06	1.11772	down	-0.756494	3.79433e-05	1.1157	down	-20.2655	C32H44O14	673.235	4.20782	C19869	Biosynthesis of various plant secondary metabolites(ko00999);;Metabolic pathways(ko01100);;Biosynthesis of secondary metabolites(ko01110)	--	--	--	--	--	--
neg_3315	4-Hydroxy-2,2'-bipyrrole-5-methanol	574.426	573.468	587.065	500.908	500.006	470.543	598.397	598.275	579.128	547.981	548.421	551.848	0.237657	0.00547811	1.35621	up	0.107534	0.0189635	1.26944	up	0.163689	0.0260079	1.06022	up	0.0335661	0.163505	0.739208	unchanged	-3.21367	C9H10N2O2	355.14	4.22232	C21568	Metabolic pathways(ko01100);;Biosynthesis of secondary metabolites(ko01110)	--	--	--	--	--	--
neg_3318	Vincoside lactam	811.595	763.985	886.489	908.281	961.575	925.037	1098.85	1056.31	1173.7	1126.14	1199.18	1200.11	-0.182922	0.0722957	1.14329	unchanged	-0.0827709	0.202487	0.814179	unchanged	0.335004	0.00218136	1.08954	up	0.435155	0.0043085	1.0607	up	-9.62567	C26H30N2O8	497.188	4.22232	--	--	--	--	--	--	--	--
neg_3321	20-O-Methyl-19-chloroproansamitocin	152.421	120.209	145.33	85.1871	128.566	116.707	547.203	523.348	633.844	433.859	539.401	534.26	0.338886	0.151882	0.93429	unchanged	0.177082	0.243676	0.749704	unchanged	2.18963	0.00344927	1.10119	up	2.02782	0.00357508	1.10664	up	23.1577	C26H34ClNO6	1027.44	4.24373	C20135	Biosynthesis of secondary metabolites(ko01110)	--	--	--	--	--	--
neg_3326	11,20-Dihydroxysugiol	290.217	278.261	264.597	347.471	300.717	320.769	40.5839	47.509	16.6379	26.0122	16.463	10.9611	-0.217986	0.0584267	1.15463	unchanged	0.970793	0.201591	0.845602	unchanged	-4.18054	0.000813317	1.11544	down	-2.99176	5.08893e-05	1.11588	down	14.7121	C20H28O4	353.178	4.2366	C21824	Diterpenoid biosynthesis(ko00904);;Biosynthesis of secondary metabolites(ko01110)	--	--	--	--	--	--
neg_3327	Leukotriene B4	1270.59	1244.83	1221.15	1503.95	1467.41	1452.87	106.052	136.728	124.739	176.709	159.123	183.399	-0.24371	0.000397022	1.37473	down	-0.498559	0.0128246	1.20888	down	-3.09098	7.62953e-06	1.11994	down	-3.34583	2.32664e-06	1.12074	down	-17.1175	C20H32O4	371.194	4.2366	C02165	Arachidonic acid metabolism(ko00590);;Metabolic pathways(ko01100)	HMDB0001085	71160-24-2	Organic compounds	Lipids and lipid-like molecules	Fatty Acyls	Eicosanoids
neg_3329	16-Methoxy-2,3-dihydro-3-hydroxytabersonine	3109.65	3029.97	3193.99	3383.59	3496.72	3466.28	6580.01	6328.82	6436.59	5952.78	6154.09	5998.86	-0.148648	0.00594616	1.32105	down	0.0955465	0.0129456	1.20678	up	0.807291	3.06322e-05	1.11868	up	1.05149	1.19112e-05	1.11972	up	13.022	C22H28N2O4	419.179	4.24373	C04578	Indole alkaloid biosynthesis(ko00901);;Metabolic pathways(ko01100);;Biosynthesis of secondary metabolites(ko01110)	--	--	--	--	--	--
neg_3331	Prednisolone Acetate	328.519	330.054	331.167	356.328	326.984	377.062	446.314	421.101	426.191	446.833	476.787	432.027	-0.0994516	0.246299	0.878965	unchanged	-0.0675834	0.262249	0.746129	unchanged	0.354409	0.00757218	1.04085	up	0.386277	0.00535699	1.10839	up	-5.05897	C23H30O6	401.195	4.2366	C08180	--	HMDB0014998	50-24-8	Organic compounds	Lipids and lipid-like molecules	Steroids and steroid derivatives	Hydroxysteroids
neg_3334	Toosendanin	2052.26	1988.53	2040.96	2388.2	2326.29	2400.04	280.715	226.558	272.754	191.753	209.056	232.412	-0.226282	0.000379305	1.37634	down	0.300814	0.0839482	1.01681	unchanged	-3.48999	3.8277e-06	1.11998	down	-2.96289	3.64161e-07	1.12077	down	-7.14665	C30H38O11	619.236	4.24373	--	--	HMDB0259107	--	Organic compounds	Lipids and lipid-like molecules	Prenol lipids	Triterpenoids
neg_3336	(S)-5-Amino-3-oxohexanoic acid	79.5194	78.6684	62.7543	67.0397	45.1544	53.2166	1.60532e-09	1.60532e-09	3.0152	6.4662	11.1062	1.60532e-09	0.417615	0.0939604	1.03472	unchanged	-2.54299	0.267588	0.77588	unchanged	-3.23467	0.00658841	1.07582	down	-6.19527	0.00445642	1.10836	down	-23.0717	C6H11NO3	166.045	4.258	C03656	Lysine degradation(ko00310);;Metabolic pathways(ko01100)	HMDB0012131	19355-90-9	Organic compounds	Organic acids and derivatives	Keto acids and derivatives	Medium-chain keto acids and derivatives
neg_3338	Senecionine N-oxide	212.333	225.951	247.422	259.884	271.54	272.557	77.3442	114.285	96.2883	185.755	187.495	172.557	-0.229569	0.0461681	1.22039	down	-0.922737	0.00686691	1.28195	down	-0.55877	0.000181504	1.10879	down	-1.25194	0.000858685	1.09446	down	-8.32553	C18H25NO6	396.163	4.258	C15612	Tropane, piperidine and pyridine alkaloid biosynthesis(ko00960);;Biosynthesis of secondary metabolites(ko01110)	HMDB0258230	--	Organic compounds	Alkaloids and derivatives	--	--
neg_3340	Ansamitocinoside P-3	2288.14	2155	2181.19	2160.6	2240.43	2119.24	2918.8	2815.93	2853.09	2163.97	2709.15	2645.34	0.0228468	0.556613	0.426953	unchanged	0.191855	0.170719	0.948209	unchanged	0.205507	0.188714	0.770167	unchanged	0.374515	0.000335072	1.10804	up	4.22393	C37H51ClN2O14	817.276	4.258	C20139	Biosynthesis of secondary metabolites(ko01110)	--	--	--	--	--	--
neg_3341	Cobalt-precorrin 8	155.175	146.27	130.401	134.72	136.7	183.068	157.105	180.557	186.906	176.808	188.963	232.799	-0.0737259	0.695287	0.296539	unchanged	-0.190393	0.289109	0.71538	unchanged	0.397278	0.107684	0.805838	unchanged	0.280611	0.0590211	0.896722	unchanged	18.1062	C45H59CoN4O14+	959.328	4.258	C11545	Porphyrin metabolism(ko00860);;Metabolic pathways(ko01100);;Biosynthesis of cofactors(ko01240)	--	--	--	--	--	--
neg_3347	Roseoflavin	2433.62	2387.28	2478.21	2512.65	2558.27	2526.5	149.574	147.63	118.448	130.627	232.487	230.133	-0.0577886	0.0436917	1.20145	down	-0.513257	0.214012	0.857517	unchanged	-3.6788	2.77239e-05	1.11978	down	-4.13427	1.81913e-05	1.12092	down	-0.613304	C18H23N5O6	426.139	4.26515	C21647	Metabolic pathways(ko01100);;Biosynthesis of secondary metabolites(ko01110)	--	--	--	--	--	--
neg_3348	N-Acetylmuramate	484.034	447.853	478.37	455.351	481.234	454.735	1161.76	1111.51	1142.99	1008.15	1095.59	1112.4	0.0195039	0.6816	0.302672	unchanged	0.0870886	0.163607	0.90967	unchanged	1.20888	0.00158766	1.11358	up	1.27646	6.58616e-06	1.11953	up	-2.44174	C11H19NO8	645.235	4.26515	C02713	Amino sugar and nucleotide sugar metabolism(ko00520);;Metabolic pathways(ko01100);;Biosynthesis of nucleotide sugars(ko01250)	HMDB0060493	--	Organic compounds	Organic oxygen compounds	Organooxygen compounds	Carbohydrates and carbohydrate conjugates
neg_3351	L-Histidinol phosphate	67.2717	86.2096	73.8188	79.3416	69.8487	77.948	102.432	100.554	80.8878	84.2859	67.7435	68.4274	0.00102679	0.993694	0.0058496	unchanged	0.364754	0.0768561	1.02226	unchanged	-0.0430746	0.740972	0.199066	unchanged	0.320652	0.103192	0.817639	unchanged	13.3108	C6H12N3O4P	242.034	4.27942	C01100	Histidine metabolism(ko00340);;Metabolic pathways(ko01100);;Biosynthesis of secondary metabolites(ko01110);;Biosynthesis of amino acids(ko01230)	--	--	--	--	--	--
neg_3358	5,6-Dihydro-5-methyluracil	15.5373	12.6562	9.73548	7.6707	6.96552	8.83503	109.261	95.4404	98.1659	158.151	125.114	137.198	0.692404	0.0907792	1.1281	unchanged	-0.47329	0.0393763	1.16954	down	4.16301	0.00516212	1.10856	up	2.99732	0.000673204	1.11535	up	1.03637	C5H8N2O2	315.131	4.28677	C00906	--	HMDB0000079	19140-80-8	Organic compounds	Organoheterocyclic compounds	Diazines	Pyrimidines and pyrimidine derivatives
neg_3367	纬-Glutamylphenylalanine	685.525	656.685	650.753	744.617	675.288	656.382	348.192	332.082	329.977	363.859	412.256	393.143	-0.0590913	0.416343	0.605223	unchanged	-0.210879	0.0483139	1.15242	down	-0.828413	0.00206945	1.09849	down	-0.980201	9.77714e-05	1.11816	down	20.0619	C14H18N2O5	633.238	4.30818	--	--	HMDB0000594	7432-24-8	Organic compounds	Organic acids and derivatives	Carboxylic acids and derivatives	Amino acids, peptides, and analogues
neg_3369	Gibberellin A3	506.255	495.964	470.575	512.275	462.779	492.398	743.125	759.471	751.333	788.854	793.651	816.529	0.00524258	0.925799	0.0696178	unchanged	-0.0900109	0.0143759	1.23156	down	0.70914	0.000205285	1.11391	up	0.613886	0.000329509	1.11683	up	-1.66696	C19H22O6	391.139	4.30818	C01699	Diterpenoid biosynthesis(ko00904);;Biosynthesis of secondary metabolites(ko01110)	HMDB0003559	1977-06-05	Organic compounds	Lipids and lipid-like molecules	Prenol lipids	Diterpenoids
neg_3383	Ala-His	1.60532e-09	1.60532e-09	1.60532e-09	3.47432	1.60532e-09	1.60532e-09	13.6808	17.2747	15.3312	80.5443	70.5598	72.3348	-29.4263	0.42265	0.624803	unchanged	-2.27121	0.00112385	1.32014	down	6.00701	0.000534947	1.11584	up	33.1621	0.00450105	1.1112	up	19.2901	C9H14N4O3	225.104	4.33673	--	--	HMDB0028689	3253-17-6	Organic compounds	Organic acids and derivatives	Carboxylic acids and derivatives	Amino acids, peptides, and analogues
neg_3385	Blue pigment	262.618	228.225	296.436	170.687	209.511	179.115	1.60532e-09	1.60532e-09	1.60532e-09	1.60532e-09	1.60532e-09	1.60532e-09	0.493216	0.0399605	1.19607	up	0	1	0	unchanged	-36.757	0.0039755	1.11151	down	-37.2503	0.0055831	1.10888	down	0.694939	C10H6N2O6	270.997	4.34387	C16152	Nicotinate and nicotinamide metabolism(ko00760)	--	--	--	--	--	--
neg_3392	13-Dihydrocarminomycin	113.467	1.60532e-09	81.8113	152.394	35.3092	127.587	284.632	257.694	50.9901	346.382	43.3944	64.1836	-0.691146	0.461135	0.526902	unchanged	0.386234	0.725077	0.247053	unchanged	0.525887	0.692034	0.243152	unchanged	1.60327	0.206963	0.709283	unchanged	-6.12947	C26H29NO10	1075.35	4.351	C12431	Biosynthesis of secondary metabolites(ko01110)	HMDB0244505	--	Organic compounds	Nucleosides, nucleotides, and analogues	Purine nucleotides	Cyclic purine nucleotides
neg_3396	Gentisate aldehyde	67.5881	63.8703	60.0188	38.4702	25.0287	45.8868	47.272	55.9396	44.0191	42.2738	41.027	38.7073	0.807747	0.0344724	1.26272	up	0.271102	0.132755	0.995223	unchanged	0.157552	0.563578	0.360788	unchanged	-0.379093	0.032761	0.975774	unchanged	-28.313	C7H6O3	137.021	4.35815	C05585	Tyrosine metabolism(ko00350);;Metabolic pathways(ko01100)	HMDB0004062	1194-98-5	Organic compounds	Organic oxygen compounds	Organooxygen compounds	Carbonyl compounds
neg_3402	Triptersinine C	723.987	739.698	756.566	744.59	649.569	687.58	833.135	767.694	939.614	808.836	778.841	899.096	0.0929339	0.230982	0.867189	unchanged	0.0308047	0.787862	0.191924	unchanged	0.256486	0.0448066	0.929309	unchanged	0.194357	0.162865	0.810922	unchanged	7.53063	C34H39NO11	658.232	4.37242	--	--	--	--	--	--	--	--
neg_3403	Pseudaminic acid	880.812	869.953	896.045	925.453	846.752	818.482	862.877	757.724	817.873	810.151	819.88	865.261	0.0309192	0.621701	0.382385	unchanged	-0.0332304	0.623332	0.34738	unchanged	-0.054126	0.44389	0.450153	unchanged	-0.118276	0.143359	0.83179	unchanged	-31.2905	C13H22N2O8	667.247	4.37242	C20082	Amino sugar and nucleotide sugar metabolism(ko00520);;Metabolic pathways(ko01100);;Biosynthesis of nucleotide sugars(ko01250)	--	--	--	--	--	--
neg_3405	Aspartyl-Leucine	13202.2	12789.2	13138	14345.2	14390.7	14164.8	286.322	311.009	304.95	219.835	227.568	226.808	-0.13275	0.00300563	1.36119	down	0.420377	0.00526755	1.30083	up	-5.99166	2.34679e-05	1.12026	down	-5.43853	9.6469e-05	1.12102	down	-9.5728	C10H18N2O5	291.117	4.3867	--	--	HMDB0028757	--	Organic compounds	Organic acids and derivatives	Carboxylic acids and derivatives	Amino acids, peptides, and analogues
neg_3410	all-trans-4-Oxoretinoic acid	5061.67	4914.7	4988.04	4376.01	4307.86	4353.24	2377.66	2396.05	2471.13	2883.61	2942.38	2914.12	0.198912	0.00109473	1.38266	up	-0.270698	0.00040956	1.31638	down	-0.576901	9.18984e-07	1.11955	down	-1.04651	3.87091e-06	1.12036	down	20.5668	C20H26O3	359.193	4.40097	C16678	Metabolic pathways(ko01100)	HMDB0006280	64907-22-8	Organic compounds	Lipids and lipid-like molecules	Prenol lipids	Retinoids
neg_3420	Cis-4,7,10,13,16,19-Docosahexaenoic Acid	1820.75	1775.06	1886.31	1757.83	1882.04	1843.72	1291.3	1219.69	1307.43	1204.2	1248.81	1319.39	-0.000386843	0.992491	0.00699087	unchanged	0.0174898	0.740304	0.233985	unchanged	-0.539638	0.000344955	1.10367	down	-0.521761	0.000230713	1.10858	down	11.8734	C22H32O2	373.242	4.44308	--	--	--	--	--	--	--	--
neg_3422	Byzantionoside A	169.309	159.121	182.174	171.536	125.009	179.647	8.00945	41.2462	77.2995	49.6357	34.5223	38.5319	0.100661	0.581113	0.418341	unchanged	0.0447499	0.955155	0.0427725	unchanged	-1.95653	0.0152553	1.07324	down	-2.01244	0.0158677	1.06493	down	4.1305	C19H30O7	405.17	4.43595	--	--	--	--	--	--	--	--
neg_3424	2'''-N-Acetyl-6'''-deamino-6'''-hydroxyparomomycin II	1015.5	1031.33	1015.84	1019.35	994.529	1044.43	1159.29	1114.54	1130.86	1115.95	1147.46	1166.39	0.00205199	0.93158	0.0660331	unchanged	-0.010603	0.692748	0.276137	unchanged	0.165391	0.00385489	1.06321	up	0.152736	0.0063311	1.08859	up	21.4368	C25H46N4O16	657.298	4.44308	C21261	Neomycin, kanamycin and gentamicin biosynthesis(ko00524);;Biosynthesis of secondary metabolites(ko01110)	--	--	--	--	--	--
neg_3425	gamma-Amino-gamma-cyanobutanoate	427.564	399.454	413.997	297.146	315.59	311.523	351.085	335.015	336.25	304.737	295.417	320.755	0.425152	0.000790177	1.37358	up	0.150759	0.0244331	1.17202	up	-0.00523844	0.9104	0.0672553	unchanged	-0.279631	0.00307245	1.08418	down	-7.5351	C5H8N2O2	255.108	4.45023	C05715	Cyanoamino acid metabolism(ko00460);;Metabolic pathways(ko01100)	--	--	--	--	--	--
neg_3428	Crocin	1306.3	1313.38	1436.9	1385.75	1255.38	1404.15	1184.87	1159.66	1216.79	1496.53	1300.49	1376	0.00402544	0.955329	0.0417273	unchanged	-0.228675	0.0605109	1.14687	unchanged	0.044849	0.59619	0.310709	unchanged	-0.187851	0.0456587	0.981977	unchanged	-13.5138	C44H64O24	1021.36	4.45737	C08589	Biosynthesis of various plant secondary metabolites(ko00999);;Metabolic pathways(ko01100);;Biosynthesis of secondary metabolites(ko01110)	HMDB0002398	42553-65-1	Organic compounds	Lipids and lipid-like molecules	Prenol lipids	Diterpenoids
neg_3433	Phe-His	152.887	127.261	146.619	163.241	138.863	138.348	106.523	84.8793	119.049	74.3331	90.5419	119.97	-0.0455362	0.70636	0.277044	unchanged	0.124187	0.637736	0.330336	unchanged	-0.628806	0.0391292	0.958615	unchanged	-0.459083	0.0403221	0.939863	unchanged	-21.9236	C15H18N4O3	323.106	4.45737	--	--	HMDB0028892	16874-81-0	Organic compounds	Organic acids and derivatives	Carboxylic acids and derivatives	Amino acids, peptides, and analogues
neg_3434	Eupalinolide K	521.962	499.711	508.87	645.489	663.665	619.035	196.128	188.299	173.474	192.433	191.826	147.057	-0.333203	0.00300314	1.3651	down	0.0704388	0.630141	0.344787	unchanged	-1.85961	2.33131e-05	1.11631	down	-1.45596	4.00912e-06	1.11943	down	13.2249	C20H26O6	407.176	4.45737	--	--	--	--	--	--	--	--
neg_3435	Mannopine	101.043	100.735	108.331	114.487	110.985	119.239	2.81908	1.60532e-09	1.60532e-09	1.60532e-09	1.60532e-09	1.60532e-09	-0.152614	0.0287303	1.19937	down	29.1248	0.42265	0.593643	unchanged	-36.0588	0.000432986	1.11932	down	-6.78141	0.00013017	1.11975	down	-14.6277	C11H22N2O8	345.102	4.47163	C16692	ABC transporters(ko02010)	--	--	--	--	--	--
neg_3437	Paclitaxel	4172.09	4200.78	4113.22	3760.6	3191.47	3191.18	3757.59	3844.7	4183.84	4180.9	3558.53	3840.88	0.299802	0.0519105	1.25459	unchanged	0.0254163	0.77414	0.204137	unchanged	0.191155	0.141126	0.756773	unchanged	-0.0832313	0.211218	0.740602	unchanged	-8.70546	C47H51NO14	874.298	4.47878	C07394	Diterpenoid biosynthesis(ko00904);;Metabolic pathways(ko01100);;Biosynthesis of secondary metabolites(ko01110)	HMDB0015360	33069-62-4	Organic compounds	Benzenoids	Benzene and substituted derivatives	Diphenylmethanes
neg_3439	Deoxyloganin	263.388	213.92	272.604	212.203	263.941	242.503	5231.23	5071.6	5166.93	4756.2	5855.61	5934.03	0.0614365	0.682476	0.301264	unchanged	-0.0970186	0.445431	0.563378	unchanged	4.52504	0.00509832	1.10884	up	4.36659	1.01145e-05	1.12101	up	-13.9927	C17H26O9	395.127	4.49305	C06071	Monoterpenoid biosynthesis(ko00902);;Metabolic pathways(ko01100);;Biosynthesis of secondary metabolites(ko01110)	HMDB0251007	--	Organic compounds	Lipids and lipid-like molecules	Prenol lipids	Terpene glycosides
neg_3446	C20915	6.094	1.60532e-09	31.5528	1.60532e-09	1.60532e-09	1.60532e-09	270.239	262.698	356.745	3.14065	1.60532e-09	1.09883	32.864	0.323641	0.761018	unchanged	7.71326	0.0102352	1.30146	up	29.7134	0.264375	0.682355	unchanged	4.56269	0.00664034	1.09436	up	-5.86268	C11H21N3O6	312.116	4.50018	C20915	Monobactam biosynthesis(ko00261);;Biosynthesis of secondary metabolites(ko01110)	--	--	--	--	--	--
neg_3450	N-Demethylansamitocin P-3	643.068	724.05	769.99	718.904	740.157	672.17	797.452	879.335	946.787	909.438	914.015	983.959	0.00397252	0.965814	0.032372	unchanged	-0.097708	0.299922	0.69854	unchanged	0.397554	0.00224848	1.07921	up	0.295873	0.0477036	0.917668	unchanged	-2.16646	C31H41ClN2O9	641.223	4.50733	C20138	Biosynthesis of secondary metabolites(ko01110)	--	--	--	--	--	--
neg_3452	Tremulacin	856.014	851.484	781.96	759.605	714.782	662.282	409.822	497.077	522.898	494.858	437.701	396.993	0.220468	0.0346409	1.1831	up	0.10487	0.495374	0.467642	unchanged	-0.684423	0.00253568	1.074	down	-0.800022	0.0017177	1.09109	down	32.2083	C27H28O11	1055.35	4.5216	C09973	--	--	--	--	--	--	--
neg_3456	Salidroside	277.308	251.316	335.662	317.427	262.561	294.532	234.503	268.25	271.409	326.697	257.305	293.522	-0.0169828	0.914678	0.0802884	unchanged	-0.180802	0.228594	0.78971	unchanged	0.00494572	0.970758	0.0222011	unchanged	-0.158873	0.359582	0.536341	unchanged	-20.5158	C14H20O7	659.243	4.5216	C06046	Tyrosine metabolism(ko00350);;Metabolic pathways(ko01100)	HMDB0257463	--	Organic compounds	Organic oxygen compounds	Organooxygen compounds	Carbohydrates and carbohydrate conjugates
neg_3458	Daunorubicin	1407.33	1409.96	1320.97	1256.37	1008.14	1056	877.959	795.408	961.406	859.166	821.278	905.592	0.317622	0.0551381	1.19944	unchanged	0.0269356	0.782457	0.199996	unchanged	-0.360659	0.0728127	0.938217	unchanged	-0.651346	0.00199744	1.09405	down	6.5725	C27H29NO10	1053.36	4.54302	C01907	Biosynthesis of secondary metabolites(ko01110)	HMDB0014832	20830-81-3	Organic compounds	Phenylpropanoids and polyketides	Anthracyclines	--
neg_3465	Syringin	84.8284	83.0434	90.881	100.186	92.8738	102.281	40.4704	26.0417	39.39	37.2503	27.9865	41.578	-0.190808	0.0317586	1.19378	down	-0.0123811	0.962853	0.0315684	unchanged	-1.46727	0.000389902	1.10676	down	-1.28884	0.00234359	1.0985	down	-6.01695	C17H24O9	393.114	4.55728	C01533	Phenylpropanoid biosynthesis(ko00940)	--	--	--	--	--	--
neg_3469	Indole-5,6-quinone	332.917	331.826	338.927	417.227	382.435	391.053	80.743	55.1532	86.5545	85.2993	113.407	109.932	-0.246543	0.0230412	1.32169	down	-0.472432	0.0936747	0.981375	unchanged	-1.94784	3.45504e-05	1.11547	down	-2.17373	0.000839113	1.11801	down	-0.800619	C8H5NO2	339.062	4.57157	C05579	Tyrosine metabolism(ko00350);;Metabolic pathways(ko01100)	HMDB0006779	582-59-2	Organic compounds	Organoheterocyclic compounds	Indoles and derivatives	--
neg_3472	PA(18:2/0:0)	214.644	185.771	188.169	244.755	247.303	247.256	449.864	428.84	433.456	359.93	352.622	343.937	-0.328939	0.0313767	1.31054	down	0.312666	0.000668425	1.30595	up	0.515019	0.00142498	1.1159	up	1.15662	6.91258e-05	1.1164	up	3.32362	C21H37O7P-2	453.204	4.5787	--	--	--	--	--	--	--	--
neg_3473	Echinacoside	2169.39	2146.02	1875.63	1898.42	1782.07	1764.63	2710.76	2820.97	2642.21	2661.98	2884.44	2764.39	0.185217	0.102427	1.07514	unchanged	-0.0239582	0.611844	0.354431	unchanged	0.610027	0.000553634	1.1061	up	0.400852	0.00777897	1.06611	up	17.8379	C35H46O20	831.27	4.5787	C10450	--	HMDB0251686	--	Organic compounds	Organic oxygen compounds	Organooxygen compounds	Carbohydrates and carbohydrate conjugates
neg_3476	6,8-Dimethyl-6,7-didehydroergoline	4.99662	5.13602	10.1266	1.60532e-09	1.60532e-09	1.60532e-09	218.003	252.71	226.38	215.266	190.135	179.911	31.97	0.0571276	1.24996	unchanged	0.252144	0.0657805	1.03904	unchanged	36.8226	0.0028861	1.11387	up	5.1047	0.00171245	1.11632	up	-14.1905	C16H19N2+	284.15	4.59297	C20409	Indole alkaloid biosynthesis(ko00901);;Metabolic pathways(ko01100);;Biosynthesis of secondary metabolites(ko01110)	--	--	--	--	--	--
neg_3477	Roseoside	71.3294	57.8217	109.581	89.3206	102.924	123.397	101.627	89.3811	146.827	172.914	160.239	189.274	-0.402893	0.247562	0.798849	unchanged	-0.628911	0.0532613	1.12278	unchanged	0.726944	0.00651721	1.04845	up	0.500926	0.231089	0.647357	unchanged	38.6643	C19H30O8	385.202	4.58583	--	--	--	--	--	--	--	--
neg_3479	Mithramycin	934.744	971.624	926.07	873.614	851.417	782.69	543.393	449.697	525.954	558.134	493.524	506.163	0.175668	0.0393544	1.21511	up	-0.0363662	0.732215	0.240875	unchanged	-0.686847	0.00111674	1.09573	down	-0.898881	0.00101516	1.10942	down	-21.9491	C52H76O24	1119.42	4.60012	C12389	Metabolic pathways(ko01100);;Biosynthesis of secondary metabolites(ko01110)	HMDB0015682	18378-89-7	Organic compounds	Organic oxygen compounds	Organooxygen compounds	Carbohydrates and carbohydrate conjugates
neg_3485	11243195	1888.82	1855.37	1893.4	1728.87	1799.16	1865.52	2425.85	2402.66	2504.58	2387.29	2324.32	2450.2	0.0638427	0.167163	0.981236	unchanged	0.0340981	0.298709	0.683839	unchanged	0.409086	0.000403985	1.10225	up	0.379342	0.000983789	1.11364	up	45.3638	C17H20O4	621.297	4.60725	--	--	--	--	--	--	--	--
neg_3487	Lotusine	4441.08	4320.32	4589.12	4313.97	4536.66	4369.24	6429.01	6404.85	6415.4	4909.07	5991.8	6037.03	0.0141873	0.693493	0.290165	unchanged	0.184549	0.171772	0.959229	unchanged	0.357546	0.0738301	0.958652	unchanged	0.527907	0.00144622	1.1177	up	7.29987	C19H24NO3+	687.37	4.61438	C17567	--	HMDB0033347	6871-67-6	Organic compounds	Organoheterocyclic compounds	Isoquinolines and derivatives	Benzylisoquinolines
neg_3488	2'-N-Acetylparomamine	328.697	293.413	351.953	317.567	352.086	328.629	2199.66	2090.81	2121.51	1801.89	1960.58	1954.22	-0.0354324	0.709117	0.278644	unchanged	0.165591	0.0264739	1.17445	up	2.51766	0.00074242	1.11779	up	2.71868	1.68011e-05	1.12032	up	-7.65635	C14H27N3O8	775.352	4.60725	C17582	Neomycin, kanamycin and gentamicin biosynthesis(ko00524);;Biosynthesis of secondary metabolites(ko01110)	--	--	--	--	--	--
neg_3489	Precorrin 6Y	1534.93	1490.41	1663.02	1461.63	1501.8	1543.79	4835.02	4625.17	4881.13	3784.67	4439.79	4660.45	0.0568435	0.37145	0.654803	unchanged	0.154495	0.199635	0.879941	unchanged	1.51537	0.00834354	1.10082	up	1.61302	1.70821e-05	1.11932	up	37.0201	C44H56N4O16	895.395	4.61438	C06319	Porphyrin metabolism(ko00860);;Metabolic pathways(ko01100);;Biosynthesis of cofactors(ko01240)	--	--	--	--	--	--
neg_3494	3'-Deoxy-4-O-methylsappanol	485.945	516.636	578.743	500.466	505.234	516.65	1330.51	1320.3	1408.32	1425.37	1368.19	1408.12	0.0548336	0.547914	0.467046	unchanged	-0.0497987	0.232277	0.781797	unchanged	1.46467	0.000138433	1.11945	up	1.36004	2.93343e-05	1.11629	up	4.11034	C17H18O5	649.318	4.62153	--	--	--	--	--	--	--	--
neg_3508	1,6-anhydro-尾-D-glucose	12.8197	15.0353	14.8484	11.5704	11.2521	25.6547	49.0831	49.7399	53.0662	37.5736	46.9336	52.7191	-0.182959	0.725829	0.274646	unchanged	0.146462	0.384709	0.625432	unchanged	1.50118	0.0104403	1.02625	up	1.8306	8.35926e-05	1.11785	up	-33.5731	C6H10O5	161.04	4.62867	--	--	HMDB0000640	498-07-7	Organic compounds	Organoheterocyclic compounds	Oxepanes	--
neg_3509	Rhizocticin C	10122.1	9903.33	10261.9	10135.6	10515.5	10451.7	23729.1	22905.7	22939.2	19261.2	22609.1	21944.6	-0.0383294	0.159672	0.914113	unchanged	0.124656	0.195783	0.891914	unchanged	1.03685	0.00804642	1.10083	up	1.19983	7.94152e-05	1.12015	up	-4.40517	C17H33N6O7P	485.187	4.62867	C17960	Phosphonate and phosphinate metabolism(ko00440)	--	--	--	--	--	--
neg_3510	Kadcoccitone A	4053.42	3885.45	4085.38	4190.94	4315.19	4274.09	4372.57	4209.15	4244.4	3449.31	3787.01	3752.84	-0.0879649	0.0349293	1.21323	down	0.223006	0.0162843	1.23877	up	-0.217832	0.0216305	1.04734	down	0.0931389	0.0302645	0.963684	unchanged	9.10801	C30H44O6	545.185	4.62867	--	--	--	--	--	--	--	--
neg_3511	Humantenmine	1008.7	950.119	1083.56	940.441	998.777	977.851	5286.67	5186.81	5169	3809.97	4310.74	4339.66	0.0606783	0.401311	0.619634	unchanged	0.328122	0.0213865	1.26055	up	2.09476	0.00268748	1.11376	up	2.3622	1.60289e-07	1.12087	up	1.45419	C19H22N2O3	711.341	4.62867	--	--	--	--	--	--	--	--
neg_3512	Methylmalonate	1.60532e-09	1.60532e-09	1.40321	1.32533	1.3737	2.43039	19.0577	18.8381	14.9872	13.9236	19.2176	19.849	-1.87007	0.107769	1.01254	unchanged	-0.00292182	0.988413	0.011257	unchanged	3.36886	0.0113416	1.08945	up	5.236	0.00273363	1.10652	up	-32.393	C4H6O4	117.016	4.64293	C02170	Pyrimidine metabolism(ko00240);;Valine, leucine and isoleucine degradation(ko00280);;Propanoate metabolism(ko00640);;Metabolic pathways(ko01100)	HMDB0000202	516-05-2	Organic compounds	Organic acids and derivatives	Carboxylic acids and derivatives	Dicarboxylic acids and derivatives
neg_3514	N(6),N(6)-Dimethyl-L-lysine	62.2455	55.2329	66.5842	54.8762	47.0852	53.1195	169.466	164.415	163.364	149.802	128.092	114.772	0.247175	0.0830073	1.0695	unchanged	0.340654	0.071566	1.14099	unchanged	1.34028	0.0127511	1.08304	up	1.43376	7.01821e-05	1.11825	up	-20.0755	C8H18N2O2	219.132	4.64293	--	--	--	--	--	--	--	--
neg_3518	Pentosidine	1783.27	1643.23	1789.08	1765.54	1842.33	1740.39	2545.59	2464.92	2514.57	2334.38	2286.05	2256.81	-0.0362435	0.485784	0.507724	unchanged	0.129878	0.00271023	1.2715	up	0.362759	0.000297124	1.10793	up	0.528881	0.000827417	1.11066	up	26.2128	C17H26N6O4	423.21	4.64293	--	--	HMDB0003933	124505-87-9	Organic compounds	Organic acids and derivatives	Carboxylic acids and derivatives	Amino acids, peptides, and analogues
neg_3519	Deacetylcolchicine	1240.31	1127	1343.06	1214.57	1331.74	1229.46	3795.12	3739.19	3828.13	3564.32	3887.93	3959.83	-0.0252047	0.781798	0.207763	unchanged	-0.00628987	0.905421	0.0880491	unchanged	1.59572	0.00107889	1.11476	up	1.61463	0.000101075	1.11966	up	7.96204	C20H23NO5	773.335	4.64293	C16712	Isoquinoline alkaloid biosynthesis(ko00950);;Biosynthesis of secondary metabolites(ko01110)	--	--	--	--	--	--
neg_3522	2,4-Bis(acetamido)-2,4,6-trideoxy-beta-L-altropyranose	4644.04	4530.03	4791.29	4192.29	4367.73	4288.91	313.261	370.613	281.82	254.611	253.99	287.354	0.120205	0.0196541	1.25509	up	0.27888	0.149012	0.93948	unchanged	-4.01282	8.36953e-05	1.11995	down	-3.85414	7.41223e-05	1.12049	down	-10.2985	C10H18N2O5	291.117	4.65008	C19972	Amino sugar and nucleotide sugar metabolism(ko00520);;Metabolic pathways(ko01100);;Biosynthesis of nucleotide sugars(ko01250)	--	--	--	--	--	--
neg_3529	Nalidixic acid	767.43	773.364	796.904	748.475	742.77	747.779	3364.06	3242.59	3253.59	2245.52	2440.45	2457.16	0.0622193	0.0622684	1.22019	unchanged	0.465067	0.00105054	1.30869	up	1.67369	0.00171154	1.11647	up	2.07653	0.000119968	1.12068	up	7.92932	C12H12N2O3	463.243	4.65722	C05079	--	HMDB0014917	389-08-2	Organic compounds	Organoheterocyclic compounds	Diazanaphthalenes	Naphthyridines
neg_3531	3-(O-Geranylgeranyl)-sn-glycerol 1-phosphate	2693.38	2571.33	2760.95	3045.06	3124.46	3019.7	1113.15	1032.35	1069.27	824.874	837.262	839.842	-0.195324	0.00761091	1.32722	down	0.361645	0.00765426	1.30229	up	-1.87687	0.000150564	1.11987	down	-1.3199	0.000246836	1.11812	down	-22.131	C23H41O6P	489.252	4.65722	C04590	Glycerophospholipid metabolism(ko00564);;Biosynthesis of secondary metabolites(ko01110)	--	--	--	--	--	--
neg_3536	Rotenone	3660.44	3761.31	3967.68	3540.64	3731.63	3657.9	5292.44	5245.68	5328.6	4077.67	5070.02	5186.17	0.0593785	0.23642	0.817213	unchanged	0.146577	0.283211	0.779192	unchanged	0.391111	0.0807163	0.948853	unchanged	0.478309	0.00217942	1.11252	up	1.61626	C23H22O6	787.277	4.6715	C07593	Isoflavonoid biosynthesis(ko00943);;Biosynthesis of secondary metabolites(ko01110)	HMDB0034436	83-79-4	Organic compounds	Phenylpropanoids and polyketides	Isoflavonoids	Rotenoids
neg_3544	6-DeoxyCatalpol	241.625	214.479	221.973	258.001	260.137	237.973	1.5358	10.1195	3.92148	28.721	18.5057	18.1969	-0.15715	0.073791	1.07734	unchanged	-2.07042	0.0210963	1.17951	down	-3.53072	0.000109939	1.11774	down	-5.44398	0.000538075	1.11796	down	-35.6204	C15H22O9	367.089	4.6929	--	--	--	--	--	--	--	--
neg_3546	3-Hydroxy-5,9,17-trioxo-4,5:9,10-disecoandrosta-1(10),2-dien-4-oate	371.017	409.44	392.73	264.793	276.12	277.537	634.271	656.786	628.301	299.508	280.507	287.25	0.519467	0.00433515	1.3701	up	1.14608	1.95011e-05	1.32581	up	0.0835791	0.0832097	0.855994	unchanged	0.710191	9.12678e-05	1.11411	up	23.3191	C19H24O6	347.158	4.70003	C04844	Metabolic pathways(ko01100)	--	--	--	--	--	--
neg_3547	Biocytin	449.535	424.571	461.36	566.643	585.071	579.362	124.686	143.214	163.362	152.295	132.32	165.542	-0.374326	0.00180085	1.37421	down	-0.061863	0.692053	0.275667	unchanged	-1.94317	2.51797e-05	1.1188	down	-1.63071	4.22154e-05	1.11533	down	33.7662	C16H28N4O4S	407.165	4.70003	C05552	Biotin metabolism(ko00780);;Metabolic pathways(ko01100)	HMDB0003134	576-19-2	Organic compounds	Organic acids and derivatives	Carboxylic acids and derivatives	Amino acids, peptides, and analogues
neg_3550	Cetoniacytone B	1264.03	959.4	810.553	1101.2	804.384	779.108	2425.91	2488.07	2564.06	3164.5	2946.35	2948.31	0.176454	0.530574	0.455598	unchanged	-0.276715	0.00697588	1.26698	down	1.75462	0.000154266	1.11249	up	1.30145	0.00481593	1.10193	up	6.82738	C7H9NO4	401.123	4.72168	C21249	Biosynthesis of secondary metabolites(ko01110)	--	--	--	--	--	--
neg_3551	Tyramine	132.34	135.496	140.8	1.60532e-09	1.60532e-09	2.59038	367.864	340.053	304.465	5.22633	2.36546	4.35653	7.30151	7.88769e-05	1.39626	up	6.4048	0.00296248	1.32003	up	2.20557	0.061394	0.885566	unchanged	1.30886	0.00737017	1.10271	up	3.70243	C8H11NO	273.162	4.72882	C00483	Tyrosine metabolism(ko00350);;Isoquinoline alkaloid biosynthesis(ko00950);;Metabolic pathways(ko01100);;Biosynthesis of secondary metabolites(ko01110);;Biosynthesis of cofactors(ko01240)	HMDB0000306	51-67-2	Organic compounds	Benzenoids	Benzene and substituted derivatives	Phenethylamines
neg_3552	Laudanine	4068.38	3976.62	4098.4	3953.92	4028.64	4022.55	8821.11	8761.74	8943.03	6776.9	8451.15	8553.05	0.0165247	0.360394	0.651177	unchanged	0.157585	0.252379	0.823869	unchanged	0.986167	0.0206964	1.07494	up	1.12723	8.84269e-07	1.12083	up	6.65067	C20H25NO4	685.354	4.72882	C17592	Isoquinoline alkaloid biosynthesis(ko00950);;Biosynthesis of secondary metabolites(ko01110)	--	--	--	--	--	--
neg_3555	Arctigenin	262.21	250.093	255.205	228.873	241.381	226.607	180.896	113.578	164.807	212.726	196.071	216.903	0.139312	0.0173615	1.25425	up	-0.446095	0.100875	1.0533	unchanged	-0.1554	0.0441496	0.934361	unchanged	-0.740807	0.0336493	1.04067	down	17.9492	C21H24O6	371.157	4.73597	C10545	--	HMDB0030087	7770-78-7	Organic compounds	Lignans, neolignans and related compounds	Furanoid lignans	Tetrahydrofuran lignans
neg_3559	5-Aminosalicylic Acid	646.878	604.795	682.712	610.64	634.927	590.404	214.146	214.642	232.483	198.895	197.232	198.329	0.0753314	0.290648	0.746966	unchanged	0.15367	0.0652343	1.16761	unchanged	-1.6269	0.000951681	1.11818	down	-1.54856	0.00159815	1.11457	down	-0.0874746	C7H4D3NO3	357.121	4.74953	--	--	HMDB0014389	89-57-6	Organic compounds	Benzenoids	Benzene and substituted derivatives	Benzoic acids and derivatives
neg_3564	2-(7'-Methylthio)heptylmalic acid	302.159	304.48	310.301	395.78	353.452	324.503	252.949	282.318	291.991	327.279	292.125	271.017	-0.227738	0.12562	1.09245	unchanged	-0.106151	0.361267	0.614101	unchanged	-0.270078	0.0851444	0.847629	unchanged	-0.148492	0.120359	0.874719	unchanged	-14.1946	C12H22O5S	601.228	4.75667	C17230	Glucosinolate biosynthesis(ko00966);;2-Oxocarboxylic acid metabolism(ko01210)	HMDB0304054	--	Organic compounds	Organic acids and derivatives	Hydroxy acids and derivatives	Medium-chain hydroxy acids and derivatives
neg_3567	Syringopicroside	1585.77	1503.01	1588.53	1331.91	1260.6	1195.24	1132.84	1097.77	1260.46	1066.69	1131.28	1235.66	0.304338	0.00500264	1.32831	up	0.0239332	0.797335	0.181759	unchanged	-0.141608	0.13806	0.765328	unchanged	-0.422012	0.00509658	1.0776	down	-5.65877	C24H30O11	1033.35	4.77095	--	--	--	--	--	--	--	--
neg_3569	Prednisone	332.49	400.895	467.391	304.704	338.035	418.856	190.357	202.824	185.405	153.84	177.223	173.786	0.177735	0.420539	0.572633	unchanged	0.196683	0.0576428	1.07324	unchanged	-1.07231	0.0273074	1.04937	down	-1.05336	0.0316078	1.04856	down	14.0803	C21H26O5	357.176	4.77095	C07370	--	HMDB0014773	1953-03-02	Organic compounds	Lipids and lipid-like molecules	Steroids and steroid derivatives	Hydroxysteroids
neg_3574	1,2-Dehydroreticuline	3383.66	3258.95	3302.68	3020.49	2978.57	2976.71	2138.19	2043.05	2128.1	1793.54	1733.25	1780.31	0.147978	0.00625386	1.35791	up	0.249566	0.00168067	1.29971	up	-0.758112	1.47689e-06	1.1195	down	-0.656524	1.87218e-05	1.11784	down	-15.4737	C19H22NO4+	373.176	4.78522	C06167	Isoquinoline alkaloid biosynthesis(ko00950);;Metabolic pathways(ko01100);;Biosynthesis of secondary metabolites(ko01110)	--	--	--	--	--	--
neg_3576	Cob(II)yrinate a,c diamide	1131.88	1119.76	1253.04	1058.99	1008.24	1061.11	1037.52	1022.42	1026.21	1099.78	970.324	981.893	0.163882	0.0826625	1.12746	unchanged	0.016058	0.809468	0.180464	unchanged	-0.0356471	0.614256	0.305796	unchanged	-0.183471	0.0801603	0.955892	unchanged	-6.55713	C45H61CoN6O12+	957.336	4.79235	C06504	Porphyrin metabolism(ko00860);;Metabolic pathways(ko01100);;Biosynthesis of cofactors(ko01240)	--	--	--	--	--	--
neg_3579	Serinyl-Isoleucine	17.432	7.8318	8.6546	1.60532e-09	6.07527	7.58714	101.12	88.3577	96.8855	74.4363	70.4804	81.3288	1.31186	0.159606	0.921451	unchanged	0.339957	0.0159729	1.19299	up	4.04961	0.000103136	1.11351	up	3.07771	8.47978e-05	1.11387	up	-5.89144	C9H18N2O4	263.124	4.7995	--	--	HMDB0029042	91086-51-0	Organic compounds	Organic acids and derivatives	Carboxylic acids and derivatives	Amino acids, peptides, and analogues
neg_3580	5'-O-methylthymidine	114.974	63.7456	117.537	88.3031	79.2636	79.6002	105.337	99.9201	78.2291	49.6568	45.5401	58.2615	0.261361	0.449745	0.584645	unchanged	0.88543	0.0206874	1.22446	up	-0.687638	0.00338279	1.0713	down	-0.0635678	0.840907	0.122847	unchanged	8.20561	C11H16N2O5	301.106	4.7995	--	--	HMDB0246885	--	Organic compounds	Nucleosides, nucleotides, and analogues	Pyrimidine nucleosides	Pyrimidine 2'-deoxyribonucleosides
neg_3582	Abscisic alcohol	30289.1	29079.4	30053	34705.7	35604.9	35337.3	1057.08	1000.32	1081.05	906.004	945.783	1104.93	-0.240569	0.000490768	1.37782	down	0.0860525	0.431373	0.559573	unchanged	-5.15912	2.70167e-05	1.12017	down	-4.8325	0.000156387	1.12088	down	11.7224	C15H22O3	559.335	4.80663	C13456	Carotenoid biosynthesis(ko00906)	HMDB0039635	113472-20-1	Organic compounds	Lipids and lipid-like molecules	Prenol lipids	Sesquiterpenoids
neg_3584	4a-Hydroxytetrahydrobiopterin	182.65	213.338	209.28	211.296	197.569	227.307	651.021	615.871	632.762	535.443	591.595	630.376	-0.0718401	0.469902	0.51813	unchanged	0.112282	0.221178	0.834404	unchanged	1.46597	0.00288744	1.10722	up	1.65009	6.75678e-06	1.1189	up	5.84949	C9H15N5O4	573.242	4.81377	C15522	Folate biosynthesis(ko00790);;Metabolic pathways(ko01100)	HMDB0002281	1379003-93-6	Organic compounds	Organoheterocyclic compounds	Pteridines and derivatives	Pterins and derivatives
neg_3587	Premithramycin A3	397.705	417.707	507.475	418.04	445.198	391.058	401.08	591.012	567.395	506.175	547.438	502.351	0.0768117	0.584793	0.410508	unchanged	0.00326275	0.986334	0.0126268	unchanged	0.31093	0.00926839	1.03156	up	0.237381	0.33007	0.558446	unchanged	1.05372	C41H52O18	877.314	4.80663	C12387	Metabolic pathways(ko01100);;Biosynthesis of secondary metabolites(ko01110)	--	--	--	--	--	--
neg_3588	Pinoresinol-4-O-glucoside	454.33	464.711	433.408	415.21	324.311	352.776	245.682	251.541	191.758	229.764	156.151	164.629	0.30821	0.0711624	1.16918	unchanged	0.323606	0.202114	0.808506	unchanged	-0.988433	0.00744589	1.0425	down	-0.973037	0.00219886	1.10131	down	-14.8063	C26H32O11	1039.37	4.82805	--	--	--	--	--	--	--	--
neg_3596	Lappaol C	66.8256	61.4865	104.471	80.6406	63.1345	64.7645	153.185	120.85	73.1582	104.354	60.4361	53.7586	0.158663	0.623722	0.372013	unchanged	0.667778	0.211443	0.804238	unchanged	0.0676361	0.857857	0.11054	unchanged	0.57675	0.245392	0.648317	unchanged	-10.9788	C30H34O10	1153.42	4.84968	C17686	--	HMDB0301813	64855-00-1	Organic compounds	Lignans, neolignans and related compounds	Furanoid lignans	Tetrahydrofuran lignans
neg_3597	(S)-Flurbiprofen	1.60532e-09	1.60532e-09	1.60532e-09	3.96495	1.60532e-09	1.60532e-09	110.465	103.025	125.663	45.6454	35.6781	63.2892	-29.6168	0.42265	0.624803	unchanged	1.22974	0.00387586	1.2644	up	5.18875	0.0258154	1.05783	up	36.0353	0.00345437	1.11356	up	-3.31773	C15H13FO2	243.082	4.84968	--	--	--	--	--	--	--	--
neg_3598	Norajmaline	53.8037	94.6603	104.053	64.147	50.5603	74.4489	62.1404	54.7934	44.2078	28.9544	56.7273	50.7511	0.416804	0.306593	0.740231	unchanged	0.240138	0.461566	0.508482	unchanged	-0.471388	0.185308	0.702391	unchanged	-0.648054	0.178398	0.765998	unchanged	-15.3496	C19H24N2O2	357.177	4.84968	C11810	Indole alkaloid biosynthesis(ko00901);;Biosynthesis of secondary metabolites(ko01110)	HMDB0304439	--	Organic compounds	Alkaloids and derivatives	Ajmaline-sarpagine alkaloids	--
neg_3599	4-Hydroxy-L-threonine	45.7831	37.9399	40.18	20.8394	31.6581	19.7229	26.0041	18.2156	17.8875	39.4406	19.6253	31.9775	0.778733	0.0256673	1.24063	up	-0.551795	0.232548	0.802149	unchanged	0.334148	0.42315	0.46247	unchanged	-0.996381	0.00453026	1.06065	down	-19.9443	C4H9NO4	134.043	4.86397	C06056	Vitamin B6 metabolism(ko00750)	--	--	--	--	--	--
neg_3600	N-[3-(4-Hydroxyphenyl)acryloyl]-L-tyrosine	1258.41	1216.55	1302.62	2018.44	2016.02	2064.19	1.60532e-09	1.60532e-09	1.60532e-09	1.60532e-09	1.60532e-09	1.60532e-09	-0.691031	5.03505e-05	1.39328	down	0	1	0	unchanged	-40.2038	5.93997e-05	1.12017	down	-39.5128	0.000389226	1.12039	down	-8.9965	C18H17NO5	348.082	4.86397	--	--	--	--	--	--	--	--
neg_3602	Bavachin	600.989	600.195	577.83	554.324	561.507	516.373	436.445	404.478	415.001	458.979	463.137	484.211	0.124255	0.0525529	1.17105	unchanged	-0.163183	0.0158812	1.19352	down	-0.21489	0.0165434	1.03085	down	-0.502329	0.000176826	1.11059	down	26.7791	C20H20O4	369.143	4.85683	--	--	--	--	--	--	--	--
neg_3604	6-Hydroxynicotine	161.391	165.26	155.989	153.283	147.88	161.885	63.4545	43.0981	36.5796	16.9886	30.3789	40.4299	0.0597833	0.262283	0.776514	unchanged	0.705098	0.157916	0.873122	unchanged	-2.39891	0.000332263	1.11139	down	-1.7536	0.00248407	1.10871	down	19.1893	C10H14N2O	401.226	4.86397	--	--	--	--	--	--	--	--
neg_3607	8-Geranyloxypsoralen	2668.49	2619.87	2758.48	2441.43	2440.17	2422.42	283.737	290.311	295.209	407.832	368.062	377.946	0.139732	0.0237352	1.32629	up	-0.408588	0.0109731	1.28469	down	-2.66225	6.59252e-07	1.12022	down	-3.21057	0.000264458	1.1206	down	-1.04873	C21H22O4	359.126	4.8711	--	--	HMDB0039309	7437-55-0	Organic compounds	Lipids and lipid-like molecules	Prenol lipids	Terpene lactones
neg_3608	Crocin 3	716.674	703.859	700.386	578.849	494.376	474.202	314.709	383.355	370.697	468.624	347.402	409.427	0.454818	0.0247268	1.32323	up	-0.197376	0.284031	0.714606	unchanged	-0.336556	0.0870501	0.839178	unchanged	-0.98875	0.00238899	1.11279	down	-40.0301	C32H44O14	697.245	4.8711	--	--	HMDB0039121	55750-85-1	Organic compounds	Lipids and lipid-like molecules	Prenol lipids	Diterpenoids
neg_361	Aspartic acid (calcium)	52.775	38.62	34.9296	1.60532e-09	3.3665	1.60532e-09	54.7413	60.7229	53.298	9.57586	13.1923	17.1379	5.22974	0.0142056	1.34869	up	2.08031	0.000169586	1.31396	up	3.56729	0.0158829	1.03902	up	0.417856	0.106248	0.861266	unchanged	-8.7895	C4H5CaNO4	169.976	0.570883	--	--	--	--	--	--	--	--
neg_3610	Cevadine	50.8497	37.8666	54.4186	27.8408	55.3357	41.8066	330.712	279.363	174.132	90.8604	56.3823	71.1351	0.195643	0.56065	0.428241	unchanged	1.84441	0.049211	1.18748	up	0.805094	0.0744232	0.866383	unchanged	2.45386	0.0420553	1.02852	up	-11.4633	C32H49NO9	636.332	4.87847	--	--	HMDB0259783	--	Organic compounds	Lipids and lipid-like molecules	Steroids and steroid derivatives	Steroidal alkaloids
neg_3614	Coniferyl alcohol	72.7474	57.852	67.4615	71.7741	81.8939	62.5643	148.409	137.359	145.897	133.848	128.897	149.514	-0.126639	0.443283	0.549263	unchanged	0.0663635	0.4255	0.554428	unchanged	0.930967	0.00151019	1.08536	up	1.12397	0.000215582	1.11021	up	-6.98857	C10H12O3	419.169	4.8856	C00590	Phenylpropanoid biosynthesis(ko00940);;Biosynthesis of various plant secondary metabolites(ko00999);;Metabolic pathways(ko01100);;Biosynthesis of secondary metabolites(ko01110)	HMDB0012915	32811-40-8	Organic compounds	Benzenoids	Phenols	Methoxyphenols
neg_3615	Reduced riboflavin	661.827	664.546	717.999	588.808	645.805	581.389	407.239	417.285	416.531	272.385	431.535	463.623	0.170891	0.0503298	1.1346	unchanged	0.0880911	0.718962	0.268946	unchanged	-0.63729	0.0548465	0.969751	unchanged	-0.720091	0.00371992	1.11065	down	-25.7217	C17H22N4O6	801.287	4.8856	C01007	Riboflavin metabolism(ko00740);;Metabolic pathways(ko01100)	HMDB0001557	101652-10-2	Organic compounds	Organoheterocyclic compounds	Pteridines and derivatives	Alloxazines and isoalloxazines
neg_3620	cis-2,3-Dihydro-2,3-dihydroxybiphenyl	38.8659	34.0663	37.3785	41.1202	47.3186	52.3617	33.5201	23.0676	42.4515	32.9832	26.5493	35.2905	-0.35208	0.0717407	1.1458	unchanged	0.0627637	0.835567	0.151616	unchanged	-0.570344	0.0230642	0.983806	unchanged	-0.1555	0.575554	0.346565	unchanged	29.8983	C12H12O2	421.177	4.89987	C06589	Metabolic pathways(ko01100)	--	--	--	--	--	--
neg_3622	Geranyl-hydroxybenzoate	343.216	365.645	319.982	76.549	77.2388	105.352	1.60532e-09	1.60532e-09	1.96379	35.4641	32.5505	33.5034	1.98922	0.000176071	1.38622	up	-5.69195	1.23285e-05	1.32524	down	-1.352	0.0302338	1.05306	down	-9.03317	0.00144596	1.11789	down	-2.4594	C17H22O3	319.154	4.90702	C18131	Ubiquinone and other terpenoid-quinone biosynthesis(ko00130);;Biosynthesis of secondary metabolites(ko01110)	--	--	--	--	--	--
neg_3626	Feruloylagmatine	170.342	172.477	190.198	147.915	120.992	138.671	67.7539	72.3837	75.2839	83.7885	81.6313	96.5233	0.387107	0.0158839	1.25824	up	-0.282092	0.0607273	1.10652	unchanged	-0.637821	0.0108055	1.04795	down	-1.30702	0.00147827	1.11249	down	10.7126	C15H22N4O3	305.165	4.9427	C18325	Biosynthesis of various plant secondary metabolites(ko00999);;Metabolic pathways(ko01100);;Biosynthesis of secondary metabolites(ko01110)	--	--	--	--	--	--
neg_3631	Farnesylcysteine	533.768	580.33	603.935	354.803	369.625	403.097	138.431	160.103	135.928	213.285	128.06	131.139	0.607598	0.00227072	1.35401	up	-0.121031	0.69923	0.28396	unchanged	-1.25482	0.00620445	1.07676	down	-1.98345	0.000778436	1.11537	down	-12.4464	C18H31NO2S	370.202	4.95697	C19691	Terpenoid backbone biosynthesis(ko00900);;Biosynthesis of secondary metabolites(ko01110)	HMDB0011627	68000-92-0	Organic compounds	Lipids and lipid-like molecules	Prenol lipids	Sesquiterpenoids
neg_3632	(S)-6-Hydroxynicotine	891.39	810.346	841.003	712.854	721.566	717.452	557.168	550.55	603.54	343.813	359.925	403.53	0.240791	0.0301484	1.31278	up	0.628053	0.00120282	1.29101	up	-0.958588	0.00221993	1.11435	down	-0.571327	0.00109416	1.09763	down	32.7047	C10H14N2O	401.231	4.95697	C01056	Nicotinate and nicotinamide metabolism(ko00760);;Metabolic pathways(ko01100)	--	--	--	--	--	--
neg_3636	AminoDHQ	620.719	413.928	441.253	387.391	283.071	275.85	340.483	353.628	381.275	436.383	384.723	367.451	0.641205	0.0941581	1.06971	unchanged	-0.144357	0.20731	0.821362	unchanged	0.328823	0.141792	0.780612	unchanged	-0.456739	0.172033	0.797637	unchanged	41.8518	C7H11NO5	224.041	4.97838	C12109	Biosynthesis of secondary metabolites(ko01110)	--	--	--	--	--	--
neg_3643	2,3-Dinor-8-iso prostaglandin F2alpha	1392.3	1364.62	1481.27	1816.95	1870.95	1887.76	2912.77	2925.81	2897.49	2740.9	3327.2	3291.11	-0.395695	0.00108832	1.37407	down	-0.0994022	0.387798	0.637717	unchanged	0.747244	0.020779	1.07226	up	1.04354	0.000301083	1.11992	up	-3.18631	C18H30O5	361.178	4.9998	C14794	Arachidonic acid metabolism(ko00590)	--	--	--	--	--	--
neg_3644	4'-O-Desmethylpapaveroxine	240.308	231.33	254.95	197.149	217.874	194.419	148.759	153.606	159.168	89.6148	145.288	146.533	0.253649	0.0182956	1.24082	up	0.274994	0.289637	0.763196	unchanged	-0.676049	0.0415467	0.989559	unchanged	-0.654704	0.00201417	1.10542	down	-1.55436	C21H23NO7	801.286	4.9998	C21599	Isoquinoline alkaloid biosynthesis(ko00950);;Biosynthesis of secondary metabolites(ko01110)	--	--	--	--	--	--
neg_3647	Isopentenyl adenosine	172.73	145.051	111.924	56.7808	59.625	32.89	113.309	140.434	188.361	22.7839	4.57299	15.7813	1.52517	0.0189449	1.28943	up	3.35735	0.0212211	1.25804	up	-1.79114	0.0320348	0.975469	unchanged	0.0410408	0.890552	0.0823801	unchanged	8.17044	C15H21N5O4	334.155	5.01407	C16427	Zeatin biosynthesis(ko00908);;Biosynthesis of secondary metabolites(ko01110)	HMDB0304396	--	Organic compounds	Nucleosides, nucleotides, and analogues	Purine nucleosides	--
neg_3653	Mitoxantrone	1129.99	1137.84	1216.36	1286.83	1287.11	1257.23	1100.03	990.959	1022.64	999.787	1010.29	1038	-0.136963	0.0399473	1.24642	down	0.0306957	0.578249	0.402804	unchanged	-0.329884	7.53136e-05	1.1129	down	-0.162225	0.0453208	0.923464	unchanged	6.68198	C22H28N4O6	465.179	5.02835	C11195	--	HMDB0015335	65271-80-9	Organic compounds	Benzenoids	Anthracenes	Anthraquinones
neg_3659	8-Demethylnovobiocic acid	2667.24	2522.02	2554.38	2203.26	2197.98	2164.97	135.734	140.816	179.167	237.381	226.937	222.57	0.237951	0.00856703	1.36105	up	-0.591936	0.0218845	1.24369	down	-3.25691	4.36327e-06	1.12022	down	-4.0868	0.000103025	1.12044	down	-44.9876	C21H19NO6	402.079	5.04262	C20629	Metabolic pathways(ko01100);;Biosynthesis of secondary metabolites(ko01110)	--	--	--	--	--	--
neg_3660	Succinyladenosine	1107.75	1023.39	1053.26	965.43	909.266	934.452	19.827	33.1031	57.497	96.0205	69.0187	68.9114	0.180888	0.0181188	1.26339	up	-1.08311	0.0466973	1.09148	down	-3.58586	1.54513e-05	1.11926	down	-4.84985	7.6743e-05	1.11969	down	-17.3159	C14H17N5O8	404.076	5.04262	--	--	HMDB0000912	4542-23-8	Organic compounds	Nucleosides, nucleotides, and analogues	Purine nucleosides	--
neg_3662	Crocin-3	503.461	484.358	501.02	334.211	343.763	362.532	151.333	237.76	195.065	240.648	171.551	219.711	0.516904	0.000233533	1.38433	up	-0.113359	0.648568	0.317755	unchanged	-0.719494	0.0122879	1.06562	down	-1.34976	0.00474299	1.10538	down	-29.6423	C32H44O14	697.252	5.04977	--	--	--	--	--	--	--	--
neg_3668	1-O-Caffeoylglycerol	1.60532e-09	5.25896	3.30564	31.5591	26.6991	26.7415	17.6423	17.1269	23.0755	54.0601	62.6726	62.0375	-3.311	0.000337345	1.37645	down	-1.62785	0.000540004	1.30996	down	1.07258	0.0017049	1.09747	up	2.75573	0.00298423	1.07474	up	-0.40178	C12H14O6	275.054	5.06403	--	--	--	--	--	--	--	--
neg_3672	Ganoderic acid F	2801.53	2766.49	2990.74	3336.22	3382.95	3370.73	930.363	919.741	972.481	1410.54	1638.75	1660.82	-0.237437	0.0152076	1.3461	down	-0.738742	0.0131011	1.28557	down	-1.09908	0.00152022	1.11575	down	-1.60039	0.000800801	1.11814	down	-9.64161	C32H42O9	591.252	5.06403	--	--	HMDB0035988	98665-15-7	Organic compounds	Lipids and lipid-like molecules	Prenol lipids	Triterpenoids
neg_3675	19-Chloroproansamitocin	174.936	115.509	163.454	147.837	127.578	104.644	99.3935	129.041	115.71	102.815	124.217	91.2698	0.256145	0.334609	0.680784	unchanged	0.112621	0.54159	0.419416	unchanged	-0.255832	0.26597	0.612444	unchanged	-0.399356	0.171522	0.754584	unchanged	-44.2917	C25H32ClNO6	1013.36	5.07117	C20134	Biosynthesis of secondary metabolites(ko01110)	--	--	--	--	--	--
neg_3678	Marikarin	2125.22	1985.49	1853.7	1775.75	1543.84	1445.64	750.797	940.308	887.023	821.598	644.567	779.195	0.323837	0.0355389	1.18369	up	0.199377	0.226632	0.772361	unchanged	-1.0856	0.00435652	1.08282	down	-1.21006	0.000517097	1.10517	down	10.0427	C30H26N2O6	1065.37	5.08475	--	--	--	--	--	--	--	--
neg_3680	Cathenamine	1311.92	1262.21	1365.7	1318.66	1319.89	1306.13	813.791	719.703	814.793	620.482	588.242	657.119	-0.00177045	0.962094	0.0371436	unchanged	0.331781	0.0179993	1.20547	up	-1.08008	0.00049651	1.11837	down	-0.746529	0.000262415	1.10653	down	-33.8398	C21H22N2O3	371.126	5.09188	C11680	Indole alkaloid biosynthesis(ko00901);;Metabolic pathways(ko01100);;Biosynthesis of secondary metabolites(ko01110)	--	--	--	--	--	--
neg_3682	Porphobilinogen	154.522	186.885	155.083	162.542	143.903	141.345	1.60532e-09	1.60532e-09	1.60532e-09	1.60532e-09	1.60532e-09	1.60532e-09	0.148943	0.279615	0.75618	unchanged	0	1	0	unchanged	-36.4362	0.00199706	1.11585	down	-36.5852	0.00415048	1.11194	down	-1.38151	C10H14N2O4	261.064	5.09902	C00931	Porphyrin metabolism(ko00860);;Metabolic pathways(ko01100);;Biosynthesis of secondary metabolites(ko01110);;Biosynthesis of cofactors(ko01240)	HMDB0000245	487-90-1	Organic compounds	Organic nitrogen compounds	Organonitrogen compounds	Amines
neg_3687	Arbutin 6-phosphate	846.371	1.60532e-09	1313.26	1.72361	1.60532e-09	1.60532e-09	0.128794	0.739363	3.89669	4.19114	1.60532e-09	0.421816	10.2911	0.202172	0.954844	unchanged	0.0467388	0.978591	0.020109	unchanged	1.42026	0.558743	0.352922	unchanged	-8.82414	0.20258	0.765822	unchanged	-7.42995	C12H17O10P	397.052	5.14898	C06187	Glycolysis / Gluconeogenesis(ko00010)	--	--	--	--	--	--
neg_3688	2-Picoline; 2-Methylpyridine	13.0549	16.7669	1.60532e-09	10.8112	3.63181	12.1021	14.9012	11.6092	8.44641	22.8446	18.4151	19.7958	0.167919	0.86091	0.132586	unchanged	-0.804544	0.0229254	1.17685	down	1.20167	0.0310089	0.997633	unchanged	0.229208	0.77619	0.175312	unchanged	1.05838	C6H7N	185.109	5.16325	--	--	--	--	--	--	--	--
neg_3690	Melatonin (N-Acetyl-5-methoxytryptamine)	59.1597	66.5447	63.8075	67.679	66.0242	76.3717	246.243	244.643	280.48	381.838	385.72	377.328	-0.148615	0.161069	0.927027	unchanged	-0.569716	0.00679406	1.30416	down	2.44623	4.14738e-07	1.11995	up	2.02513	0.00279819	1.11294	up	12.1568	C13H16N2O2	231.117	5.16325	--	--	--	--	--	--	--	--
neg_3692	Alanylleucine	238.161	221.884	251.901	228.556	269.664	243.771	134.68	153.717	130.427	71.1008	84.5465	64.8317	-0.0596345	0.539309	0.447624	unchanged	0.925703	0.00234392	1.27884	up	-1.75076	0.00117232	1.10742	down	-0.765424	0.00113181	1.09275	down	-6.84733	C9H18N2O3	403.253	5.15612	--	--	HMDB0028691	3303-34-2	Organic compounds	Organic acids and derivatives	Carboxylic acids and derivatives	Amino acids, peptides, and analogues
neg_3695	N2-Succinyl-L-ornithine	1.60532e-09	1.60532e-09	1.60532e-09	1.60532e-09	1.60532e-09	1.60532e-09	1.60532e-09	1.60532e-09	1.60532e-09	322.037	193.987	208.785	0	1	0	unchanged	-37.131	0.0268958	1.25928	down	37.131	0.0268958	1.06235	up	0	1	0	unchanged	40.8017	C9H16N2O5	253.09	5.17753	C03415	Arginine and proline metabolism(ko00330);;Metabolic pathways(ko01100)	HMDB0001199	899816-95-6	Organic compounds	Organic acids and derivatives	Carboxylic acids and derivatives	Amino acids, peptides, and analogues
neg_3696	Thromboxane B2	59.3147	75.4155	87.2397	93.9925	99.3421	111.316	15.8164	35.4481	10.7302	61.5358	10.0681	46.302	-0.456794	0.0551675	1.14746	unchanged	-0.927421	0.355588	0.637425	unchanged	-1.36952	0.0437155	0.994969	unchanged	-1.84015	0.0086175	1.03576	down	-35.3631	C20H34O6	415.221	5.17753	C05963	Arachidonic acid metabolism(ko00590);;Metabolic pathways(ko01100)	HMDB0003252	54397-85-2	Organic compounds	Lipids and lipid-like molecules	Fatty Acyls	Eicosanoids
neg_3697	27-O-Demethyl-25-O-desacetylrifamycin SV	96.6665	91.9852	96.7373	113.028	126.711	118.6	25.4786	26.0358	26.3058	108.943	93.8794	86.0679	-0.328392	0.0154972	1.31829	down	-1.8923	0.00891279	1.30456	down	-0.310801	0.0535763	0.929189	unchanged	-1.87471	0.00039234	1.12008	down	6.19865	C34H43NO11	640.28	5.17753	C14725	Biosynthesis of secondary metabolites(ko01110)	--	--	--	--	--	--
neg_3698	Precorrin 6X	187.282	124.862	158.847	163.568	96.6226	141.132	128.548	180.087	186.863	107.985	102.006	126.494	0.230936	0.433749	0.557537	unchanged	0.558333	0.0871162	1.06379	unchanged	-0.254216	0.391109	0.512051	unchanged	0.0731806	0.767189	0.17527	unchanged	3.5826	C44H54N4O16	929.326	5.18467	C06320	Porphyrin metabolism(ko00860);;Metabolic pathways(ko01100);;Biosynthesis of cofactors(ko01240)	--	--	--	--	--	--
neg_3700	LysoPE 18:1(2n isomer)	7893.8	271.493	7192.54	176.357	182.846	177.816	67.0521	68.3952	80.844	109.49	162.177	184.779	4.83786	0.179338	0.995769	unchanged	-1.07747	0.0646004	1.15474	unchanged	-0.234527	0.351576	0.576158	unchanged	-6.14986	0.173664	0.807571	unchanged	-8.29815	C23H46NO7P	514.267	5.1918	--	--	--	--	--	--	--	--
neg_3704	4'-O-Methylbavachalcone	6318.54	6107.4	6564.05	6498.49	6646.13	6612.92	783.32	756.841	857.646	898.438	938.185	943.605	-0.057164	0.183738	0.944983	unchanged	-0.213488	0.0345484	1.17614	down	-2.82913	1.3378e-05	1.12016	down	-2.98545	0.000318349	1.11992	down	3.59062	C21H22O4	359.128	5.20608	--	--	--	--	--	--	--	--
neg_3706	Precorrin 2	296.375	267.985	294.504	356.431	341.271	376.27	423.454	464.513	417.261	475.835	515.797	496.213	-0.322453	0.00648403	1.30563	down	-0.188922	0.0344647	1.13087	down	0.470268	0.000916425	1.09361	up	0.603799	0.00223331	1.09159	up	3.81842	C42H48N4O16	863.303	5.21322	C02463	Porphyrin metabolism(ko00860);;Metabolic pathways(ko01100);;Biosynthesis of secondary metabolites(ko01110);;Biosynthesis of cofactors(ko01240)	--	--	--	--	--	--
neg_3708	3-(Imidazol-4-yl)-2-oxopropyl phosphate	1.60532e-09	1.60532e-09	1.60532e-09	1.60532e-09	1.60532e-09	1.60532e-09	4.52683	17.8465	3.41356	18.1467	9.66601	12.3771	0	1	0	unchanged	-0.640189	0.427858	0.551257	unchanged	32.9583	0.0331222	1.04957	up	32.3181	0.204929	0.762098	unchanged	-0.147239	C6H9N2O5P	241	5.22035	C01267	Histidine metabolism(ko00340);;Metabolic pathways(ko01100);;Biosynthesis of secondary metabolites(ko01110);;Biosynthesis of amino acids(ko01230)	HMDB0012236	99979-59-6	Organic compounds	Organic acids and derivatives	Organic phosphoric acids and derivatives	Phosphate esters
neg_3709	(3Z)-Phycoerythrobilin	263.067	238.268	234.342	204.952	227.494	224.637	243.992	229.385	237.582	267.676	238.733	269.542	0.162995	0.0876469	1.0521	unchanged	-0.126199	0.14957	0.938309	unchanged	0.23989	0.0367811	0.953236	unchanged	-0.0493044	0.470868	0.429425	unchanged	13.3929	C33H38N4O6	607.262	5.22035	C05912	Porphyrin metabolism(ko00860);;Biosynthesis of secondary metabolites(ko01110)	--	--	--	--	--	--
neg_3710	gamma-Glutamyl-gamma-aminobutyraldehyde	4.51766	13.3284	6.899	523.501	4.51575	6.71764	3.49178	15.7677	7.36476	14.1489	18.7159	13.2791	-4.43361	0.428568	0.617089	unchanged	-0.793396	0.207476	0.83925	unchanged	-3.53461	0.445049	0.477862	unchanged	0.105603	0.896123	0.0783426	unchanged	6.80823	C9H16N2O4	251.082	5.23463	C15700	Arginine and proline metabolism(ko00330);;Metabolic pathways(ko01100)	--	--	--	--	--	--
neg_3711	Fortuneanoside A	23.6795	6.16142	3.08292	43.3138	5.5685	0.188428	93.0698	115.112	90.3961	126.693	135.502	138.668	-0.575728	0.744761	0.246498	unchanged	-0.425001	0.0325826	1.18589	down	3.03017	0.00937071	1.08956	up	3.1809	0.00111597	1.093	up	1.16196	C19H22O9	415.102	5.23463	--	--	--	--	--	--	--	--
neg_3717	Myricanol	3622.75	3323.72	3519.51	3783.85	3954.89	3775.18	17126.4	16851.1	17095.3	20375.5	24376.3	24084.6	-0.137672	0.0362786	1.19622	down	-0.43062	0.0436178	1.2176	down	2.57979	0.00444464	1.11025	up	2.28685	4.16644e-08	1.12105	up	36.3982	C21H26O5	403.189	5.24177	--	--	--	--	--	--	--	--
neg_3719	Fastigilin B	567.14	605.827	518.228	639.999	567.666	602.05	238.988	253.669	261.756	358.085	325.843	312.469	-0.09772	0.297591	0.720206	unchanged	-0.401366	0.013769	1.24378	down	-0.86097	0.000886608	1.10185	down	-1.16462	0.00425367	1.10571	down	-14.2997	C20H26O6	407.166	5.24177	C09451	--	--	--	--	--	--	--
neg_3721	Stevioside	420.84	495.258	425.754	547.097	540.964	477.055	12682.7	12563.7	12795	18816.5	25520.8	26022	-0.222043	0.0864685	1.04762	unchanged	-0.887168	0.0433801	1.21957	down	5.4904	0.0101	1.09801	up	4.82527	3.5354e-06	1.12117	up	-13.8649	C38H60O18	803.36	5.24177	C09189	Diterpenoid biosynthesis(ko00904);;Biosynthesis of secondary metabolites(ko01110)	HMDB0034945	57817-89-7	Organic compounds	Lipids and lipid-like molecules	Prenol lipids	Terpene glycosides
neg_3722	Precorrin 3B	54.9635	72.699	45.4709	27.1674	29.9312	39.4028	127.929	123.61	178.964	231.5	227.421	262.425	0.843263	0.0670475	1.15064	unchanged	-0.744664	0.0148569	1.2187	down	2.90207	0.00118995	1.11339	up	1.31414	0.0255082	1.021	up	-13.7101	C43H50N4O17	893.298	5.24177	C06406	Porphyrin metabolism(ko00860);;Metabolic pathways(ko01100);;Biosynthesis of cofactors(ko01240)	--	--	--	--	--	--
neg_3725	Angelicide	652.926	697.081	712.155	768.975	768.506	788.574	2201.56	2155.73	2254.43	2500.86	3103.94	3134.17	-0.173728	0.0269036	1.28317	down	-0.402437	0.0725466	1.14529	unchanged	1.90958	0.00912669	1.10001	up	1.68087	8.78248e-06	1.12015	up	-3.43226	C24H28O4	401.172	5.2489	--	--	--	--	--	--	--	--
neg_3729	Traumatin	1591.86	1601.54	1542.02	1643.75	1621.21	1610.88	442.602	446.344	469.159	361.708	376.714	369.66	-0.0421561	0.109497	1.04358	unchanged	0.293531	0.00293038	1.29598	up	-2.13759	3.29837e-06	1.12016	down	-1.8019	2.55854e-05	1.12051	down	-32.3494	C12H20O3	211.127	5.26318	C16309	alpha-Linolenic acid metabolism(ko00592);;Biosynthesis of secondary metabolites(ko01110)	HMDB0037326	65410-38-0	Organic compounds	Lipids and lipid-like molecules	Fatty Acyls	Fatty acids and conjugates
neg_3731	Miglustat	52.9598	55.2151	43.2761	50.6955	42.9835	53.6644	8.51364	10.9789	11.0013	15.0991	2.60666	8.91591	0.0396682	0.792058	0.195173	unchanged	0.195913	0.757667	0.229077	unchanged	-2.46851	0.0011932	1.08952	down	-2.31226	0.00605837	1.10223	down	15.376	C10H21NO4	240.125	5.26318	--	--	HMDB0014563	72599-27-0	Organic compounds	Organoheterocyclic compounds	Piperidines	--
neg_3739	9,12,13-Trihydroxy-10,15-octadecadienoic acid	292117	287959	292954	288565	296575	296013	95164.2	90567.2	94286.2	71823.8	75783	74522.8	-0.0133629	0.429354	0.573505	unchanged	0.334116	0.000545028	1.3049	up	-1.98799	9.93586e-06	1.11994	down	-1.64051	8.41893e-08	1.121	down	-24.5423	C18H32O5	327.21	5.26318	--	--	--	--	--	--	--	--
neg_3740	Myricanone	200.296	214.441	206.23	186.7	186.166	179.884	137.028	145.195	141.167	141.555	157.015	143.177	0.167891	0.0156768	1.29333	up	-0.0612341	0.34587	0.651743	unchanged	-0.323407	0.00810155	1.07596	down	-0.552532	0.000576797	1.10982	down	13.1075	C21H24O5	355.16	5.26318	--	--	HMDB0030798	32492-74-3	Organic compounds	Phenylpropanoids and polyketides	Flavonoids	Flavones
neg_3749	7beta-Hydroxylathyrol	994.129	1027.96	936.291	1062	1009.73	1013.76	450.376	399.239	483.069	377.4	412.416	397.771	-0.0606907	0.263301	0.778204	unchanged	0.166301	0.175745	0.897328	unchanged	-1.37747	3.14199e-05	1.11816	down	-1.15047	0.00012281	1.11131	down	-40.1777	C20H30O5	395.185	5.27032	--	--	--	--	--	--	--	--
neg_3752	Arginyl-Glutamine	136.073	114.412	178.516	62.8246	76.3322	80.0652	755.93	717.063	740.771	38.2922	23.9313	22.7893	0.968587	0.0564576	1.21977	unchanged	4.70268	2.57338e-05	1.32734	up	-1.36664	0.00349845	1.06598	down	2.36745	5.72988e-05	1.11818	up	-15.3684	C11H22N6O4	663.345	5.27032	--	--	HMDB0028707	2483-17-2	Organic compounds	Organic acids and derivatives	Carboxylic acids and derivatives	Amino acids, peptides, and analogues
neg_3754	2-Hydroxy-4-methylpentanoic acid	334.629	321.872	359.782	282.882	283.486	299.682	143.137	163.387	177.273	184.78	191.32	177.236	0.230779	0.0288396	1.25177	up	-0.193754	0.130777	0.974984	unchanged	-0.646296	0.000184073	1.11076	down	-1.07083	0.000307488	1.10578	down	1.81468	C6H12O3	323.172	5.2846	--	--	HMDB0000665	498-36-2	Organic compounds	Lipids and lipid-like molecules	Fatty Acyls	Fatty acids and conjugates
neg_3763	Obacunoic acid	391.059	402.314	398.734	475.063	461.834	468.557	174.976	175.382	219.349	354.997	394.651	402.782	-0.237523	0.000167798	1.38337	down	-1.01639	0.000738723	1.29837	down	-0.286358	0.0234233	1.05352	down	-1.06522	0.00353929	1.10953	down	12.4104	C26H32O8	471.208	5.32052	--	--	--	--	--	--	--	--
neg_3764	Thiamine	99.1033	96.9175	101.405	101.794	117.674	111.808	27.8411	18.0207	22.3098	31.3234	12.0962	21.309	-0.155503	0.126687	1.06299	unchanged	0.0747667	0.865819	0.122477	unchanged	-2.35555	0.00030195	1.10577	down	-2.12528	0.000239783	1.11752	down	0.338386	C12H17N4OS+	589.239	5.32052	C00378	Thiamine metabolism(ko00730);;Metabolic pathways(ko01100);;Biosynthesis of cofactors(ko01240);;ABC transporters(ko02010);;Sulfur relay system(ko04122)	HMDB0000235	70-16-6	Organic compounds	Organoheterocyclic compounds	Diazines	Pyrimidines and pyrimidine derivatives
neg_3768	Oxyphencyclimine	3500.11	3442.75	3409.86	3177.26	3224.17	3217.73	4892.29	4579.94	4774.35	4499.11	4563.08	4549.34	0.106029	0.00335318	1.35658	up	0.0657857	0.140271	0.997417	unchanged	0.500848	1.52568e-06	1.11956	up	0.460605	0.00279043	1.10948	up	-2.33405	C20H28N2O3	343.202	5.33478	C07851	--	HMDB0014527	125-53-1	Organic compounds	Organoheterocyclic compounds	Diazines	Pyrimidines and pyrimidine derivatives
neg_3773	Hesperetin-3'-O-glucuronide	916.314	968.617	907.886	369.97	369.046	341.628	1.60532e-09	0.000499739	0.66951	1.85857	1.60532e-09	1.60532e-09	1.36983	0.000139846	1.39347	up	-1.47194	0.597315	0.381897	unchanged	-9.18348	0.000635956	1.11883	down	-12.0253	0.000415603	1.12029	down	2.83029	C22H22O12	513.082	5.35643	--	--	--	--	--	--	--	--
neg_3776	Cyclo(L-Trp-L-Phe)	1606.21	1379.5	1445.08	1427.59	1481.66	1367.32	1879.26	1869.28	2378.51	1797.25	1741.01	1741.72	0.0511109	0.543771	0.453068	unchanged	0.214659	0.234003	0.852106	unchanged	0.30408	0.00251188	1.09249	up	0.467629	0.0625803	0.944192	unchanged	0.704444	C20H19N3O2	368.117	5.37072	C22142	Metabolic pathways(ko01100);;Biosynthesis of secondary metabolites(ko01110)	--	--	--	--	--	--
neg_3777	Riboprine	789.233	653.596	663.681	672.098	656.845	646.012	706.59	705.93	914.565	714.589	662.991	673.634	0.0930344	0.421289	0.620176	unchanged	0.182046	0.315278	0.721697	unchanged	0.0546577	0.244968	0.659443	unchanged	0.143669	0.4294	0.458743	unchanged	-42.0568	C15H21N5O4	370.115	5.37072	--	--	HMDB0257214	--	Organic compounds	Nucleosides, nucleotides, and analogues	Purine nucleosides	--
neg_3784	Bursehernin	1618	1571.01	1646.53	2285.04	2348.19	2286.94	35.6114	54.1584	97.4505	155.664	97.8365	77.4376	-0.517128	2.19097e-05	1.39203	down	-0.821827	0.186624	0.832475	unchanged	-4.38617	2.96569e-07	1.11987	down	-4.69087	1.01571e-06	1.12048	down	-19.2838	C21H22O6	405.104	5.37785	C21183	Biosynthesis of various plant secondary metabolites(ko00999);;Metabolic pathways(ko01100);;Biosynthesis of secondary metabolites(ko01110)	--	--	--	--	--	--
neg_3787	Taxol C	96.1794	157.968	121.28	117.617	106.677	144.118	699.868	580.19	703.431	577.637	555.106	615.809	0.0272139	0.918107	0.0771266	unchanged	0.18188	0.183288	0.881594	unchanged	2.24677	9.41288e-05	1.11575	up	2.40144	0.00180679	1.10628	up	-5.79891	C46H57NO14	846.366	5.37785	--	--	--	--	--	--	--	--
neg_3788	Monacolin L acid	1219.7	1257.69	1239.96	1213.45	1214.46	1267.15	3659.32	3506.86	3581.83	4143.97	4915.26	4870.15	0.00867313	0.743122	0.244804	unchanged	-0.374062	0.047515	1.19813	down	1.91446	0.00514309	1.10843	up	1.53172	0.000167217	1.12041	up	-3.89665	C19H30O4	357.183	5.39213	C20853	Metabolic pathways(ko01100);;Biosynthesis of secondary metabolites(ko01110)	--	--	--	--	--	--
neg_3795	Dihydroshikonofuran	404.534	364.253	354.589	464.286	444.567	438.475	1.60532e-09	1.60532e-09	8.1666	3.68527	1.60532e-09	3.63185	-0.26226	0.0228798	1.26946	down	0.15846	0.930813	0.0645846	unchanged	-7.52461	0.000223868	1.11962	down	-7.10389	0.00126849	1.11735	down	6.47089	C16H20O3	295.112	5.41997	C18135	Ubiquinone and other terpenoid-quinone biosynthesis(ko00130)	--	--	--	--	--	--
neg_3798	Lupanine	181.161	176.634	171.868	222.625	214.888	230.539	170.745	159.581	175.985	306.264	263.579	266.357	-0.334888	0.00225221	1.36239	down	-0.723822	0.00905081	1.28337	down	0.323887	0.0444195	0.994932	unchanged	-0.0650471	0.250669	0.645016	unchanged	-18.6382	C15H24N2O	283.154	5.43425	C10772	Tropane, piperidine and pyridine alkaloid biosynthesis(ko00960)	HMDB0242561	--	Organic compounds	Alkaloids and derivatives	Lupin alkaloids	Sparteine, lupanine, and related alkaloids
neg_3800	Arginyl-Lysine	270.36	288.447	262.093	263.335	271.213	260.799	140.597	132.578	162.904	152.273	138.337	147.515	0.045624	0.394019	0.632351	unchanged	-0.00675105	0.950004	0.0438628	unchanged	-0.86024	3.51826e-05	1.11616	down	-0.912615	0.000481901	1.10219	down	-16.8493	C12H26N6O3	323.176	5.43425	--	--	HMDB0028714	40968-46-5	Organic compounds	Organic acids and derivatives	Carboxylic acids and derivatives	Amino acids, peptides, and analogues
neg_3805	(5R)-6-Hydroxy-5-isopropenyl-2-methylhexanoate	169.26	165.703	181.578	160.818	148.56	161.428	528.72	474.595	513.275	706.06	705.137	716.445	0.133751	0.0764039	1.0716	unchanged	-0.488425	0.00447872	1.3109	down	2.17605	8.09671e-08	1.1201	up	1.55388	0.00112613	1.11559	up	-34.1457	C10H18O3	231.117	5.44852	C11406	Limonene and pinene degradation(ko00903)	--	--	--	--	--	--
neg_3807	Jervine	6194.31	6158.23	6208.64	7595.29	7725.83	7648.08	6844	6303.62	6727.98	4416.97	4723.47	4609.96	-0.307412	0.000135302	1.39516	down	0.531525	0.00143648	1.30644	up	-0.740228	0.000152236	1.11809	down	0.0987095	0.11529	0.895833	unchanged	-8.75189	C27H39NO3	460.259	5.44852	C10811	--	HMDB0253731	--	Organic compounds	Lipids and lipid-like molecules	Steroids and steroid derivatives	Steroidal alkaloids
neg_3808	Androstenedione	142.739	160.228	145.336	158.778	161.345	176.438	108.667	102.618	70.9575	126.294	98.797	105.343	-0.147498	0.106502	1.00643	unchanged	-0.227432	0.331485	0.649806	unchanged	-0.587605	0.00765854	1.05416	down	-0.667539	0.0261654	1.01627	down	-3.97051	C19H26O2	321.162	5.4628	C00280	Metabolic pathways(ko01100)	HMDB0000053	1963-05-08	Organic compounds	Lipids and lipid-like molecules	Steroids and steroid derivatives	Androstane steroids
neg_3813	Icariside B1	200.083	216.762	193.588	220.417	229.912	224.863	97.7936	132.23	115.46	169.962	155.163	162.556	-0.145464	0.0733494	1.15123	unchanged	-0.497324	0.0270102	1.20815	down	-0.469359	0.000604633	1.10584	down	-0.821219	0.00289587	1.08132	down	-7.01547	C19H30O8	407.166	5.47708	--	--	--	--	--	--	--	--
neg_3821	4-Hydroxyphenylacetaldehyde	1.60532e-09	4.86134	1.60532e-09	1.60532e-09	4.42165	4.55355	11.2767	13.7354	23.0161	21.286	20.8809	11.3151	-0.884591	0.568011	0.414983	unchanged	-0.155172	0.726255	0.244885	unchanged	2.57504	0.029098	1.00858	up	3.30446	0.0396074	0.984459	unchanged	-3.97	C8H8O2	135.045	5.54868	C03765	Tyrosine metabolism(ko00350);;Isoquinoline alkaloid biosynthesis(ko00950);;Metabolic pathways(ko01100);;Biosynthesis of secondary metabolites(ko01110)	HMDB0003767	7339-87-9	Organic compounds	Benzenoids	Benzene and substituted derivatives	Phenylacetaldehydes
neg_3822	Validamine 7-phosphate	3.59235	9.90856	9.55891	12.8532	13.5747	13.339	17.4704	20.3495	14.1329	69.8624	68.559	66.6651	-0.786184	0.111436	1.12329	unchanged	-1.98096	0.000137216	1.32408	down	2.3666	0.000147544	1.11964	up	1.17182	0.0248347	0.975791	unchanged	-15.049	C7H16NO7P	278.037	5.54868	C21216	Metabolic pathways(ko01100);;Biosynthesis of secondary metabolites(ko01110)	--	--	--	--	--	--
neg_3825	Poricoic acid B	543.549	485.13	308.712	594.725	406.572	430.001	1.60532e-09	1.60532e-09	1.60532e-09	1.60532e-09	3.74678	1.60532e-09	-0.0979015	0.75161	0.233977	unchanged	-29.5352	0.42265	0.594896	unchanged	-8.57746	0.015095	1.08712	down	-38.0147	0.024166	1.06886	down	-14.13	C30H44O5	1027.64	5.56297	--	--	--	--	--	--	--	--
neg_3826	Precyasterone	855.328	455.15	452.477	802.3	826.059	797.018	1.60532e-09	1.60532e-09	1.60532e-09	1.60532e-09	1.60532e-09	2.68605	-0.460213	0.240396	0.887877	unchanged	-29.055	0.42265	0.59331	unchanged	-9.81851	0.000105854	1.12005	down	-38.4133	0.0481559	1.02042	down	-19.8126	C29H44O8	1039.58	5.56297	--	--	--	--	--	--	--	--
neg_3828	trans-2-Undecenoic acid	2637.53	2511.31	2510.15	2488.07	2523.59	2451.48	873.012	808.944	887.079	828.983	898.26	889.847	0.0373725	0.262341	0.795821	unchanged	-0.026737	0.647907	0.317524	unchanged	-1.51182	7.46736e-07	1.11955	down	-1.57593	3.2966e-05	1.1194	down	-39.1781	C11H20O2	229.137	5.56297	--	--	--	--	--	--	--	--
neg_3829	Prolyl-Glutamate	356.655	331.395	376.897	344.58	387.511	373.157	1.60532e-09	1.60532e-09	1.60532e-09	1.60532e-09	1.60532e-09	7.38734	-0.053587	0.502213	0.482969	unchanged	-30.5146	0.42265	0.59331	unchanged	-7.2251	0.000820188	1.11757	down	-37.6861	0.00137188	1.1182	down	-7.07208	C10H16N2O5	289.102	5.55583	--	--	HMDB0029016	--	Organic compounds	Organic acids and derivatives	Carboxylic acids and derivatives	Amino acids, peptides, and analogues
neg_3836	9,10,13-TriHOME	333980	328358	337036	326837	338668	336040	122421	117058	121898	106608	113421	112968	-0.00312949	0.878094	0.114577	unchanged	0.117994	0.0299978	1.14465	up	-1.58865	5.6551e-06	1.11952	down	-1.46752	1.27399e-06	1.12078	down	-25.077	C18H34O5	329.225	5.56297	C14835	Linoleic acid metabolism(ko00591)	HMDB0004710	29907-57-1	Organic compounds	Lipids and lipid-like molecules	Fatty Acyls	Fatty acids and conjugates
neg_3839	15-OxoETE	2047.97	2048.83	1863.65	2101.34	1967.08	1972.58	330.274	327.464	355.674	275.17	288.371	374.761	-0.0193634	0.742273	0.244246	unchanged	0.111096	0.511524	0.478361	unchanged	-2.68666	1.51663e-05	1.11806	down	-2.5562	0.00113861	1.11804	down	-3.90725	C20H30O3	681.435	5.56297	C04577	Arachidonic acid metabolism(ko00590);;Metabolic pathways(ko01100)	HMDB0010210	81416-72-0	Organic compounds	Lipids and lipid-like molecules	Fatty Acyls	Fatty acids and conjugates
neg_3846	Blinin	1227.92	1278.64	1170.23	1268.03	1131.84	1066.9	537.465	516.42	514.941	577.959	606.062	666.969	0.0848535	0.372208	0.646821	unchanged	-0.238611	0.0608834	1.1489	unchanged	-0.905295	0.00497379	1.0892	down	-1.22876	0.00124481	1.11654	down	-39.3818	C22H32O6	427.198	5.57723	--	--	--	--	--	--	--	--
neg_3848	Pikromycin	480.197	537.203	511.857	169.321	179.385	154.456	2387.9	2296.86	2193.87	104.669	109.041	114.331	1.60374	0.000541823	1.3896	up	4.39017	0.00064038	1.32633	up	-0.617146	0.00802117	1.0828	down	2.16929	0.000421567	1.11884	up	3.67411	C28H47NO8	546.307	5.58438	C11999	Metabolic pathways(ko01100);;Biosynthesis of secondary metabolites(ko01110)	--	--	--	--	--	--
neg_3851	1-Methyl-2-undecylquinolin-4(1H)-one	6275.72	6936.71	6723.96	6087.98	5847.5	6290.57	7003.15	6493.13	6559.18	6021.84	6812.36	6628.2	0.129402	0.0807848	1.08156	unchanged	0.043306	0.534608	0.43124	unchanged	0.0946873	0.223829	0.678309	unchanged	0.00859097	0.882834	0.088152	unchanged	4.79762	C21H31NO	312.235	5.61317	--	--	HMDB0243927	--	Organic compounds	Organoheterocyclic compounds	Quinolines and derivatives	Quinolones and derivatives
neg_3854	Tryptophol	308.051	317.022	277.434	307.818	255.573	262.123	138.785	128.559	122.573	186.726	162.984	179.168	0.128647	0.281443	0.745637	unchanged	-0.439772	0.00781402	1.24753	down	-0.642356	0.0152143	1.05359	down	-1.21078	0.00182323	1.10866	down	4.61387	C10H11NO	321.162	5.63458	C00955	Tryptophan metabolism(ko00380)	HMDB0003447	526-55-6	Organic compounds	Organoheterocyclic compounds	Indoles and derivatives	Indoles
neg_3855	Trans dehydrorosinone	992.209	1013.54	1067.1	1005.48	1031.35	1038.22	889.937	819.18	835	972.387	912.107	946.647	-0.00103672	0.977972	0.0211076	unchanged	-0.154218	0.0275307	1.14959	down	-0.11923	0.0244046	1.00416	down	-0.272411	0.00470239	1.05804	down	-10.0712	C19H28O2	323.175	5.63458	--	--	--	--	--	--	--	--
neg_3860	Ribostamycin	172.148	169.386	186.572	141.836	164.194	146.091	345.143	301.443	348.765	357.117	364.247	353.278	0.224117	0.0465958	1.15249	up	-0.110578	0.220829	0.859729	unchanged	1.24907	0.000157527	1.11731	up	0.914378	0.00494541	1.098	up	23.1684	C17H34N4O10	499.236	5.64885	C01759	Neomycin, kanamycin and gentamicin biosynthesis(ko00524);;Biosynthesis of secondary metabolites(ko01110)	HMDB0257216	--	Organic compounds	Organic oxygen compounds	Organooxygen compounds	Carbohydrates and carbohydrate conjugates
neg_3865	4-(beta-Acetylaminoethyl)imidazole	257.516	257.029	269.129	253.628	258.917	263.356	231.632	233.014	243.281	259.267	217.213	278.706	0.0143821	0.624505	0.360464	unchanged	-0.0932324	0.478572	0.518712	unchanged	-0.0390393	0.741582	0.206781	unchanged	-0.146654	0.00959022	1.03099	down	-23.1893	C7H11N3O	305.166	5.67765	C05135	Histidine metabolism(ko00340)	HMDB0013253	673-49-4	Organic compounds	Organic acids and derivatives	Carboxylic acids and derivatives	Carboxylic acid derivatives
neg_3866	9-cis-Retinoic acid	5641.41	5502.14	5626.7	5145.25	5164.92	5293.7	8293.69	7873.74	8141.12	7593.45	8047.79	7723.75	0.103999	0.00378072	1.3269	up	0.0571155	0.160569	0.866717	unchanged	0.582444	0.00109383	1.11354	up	0.53556	0.00085936	1.11525	up	38.8597	C20H28O2	345.219	5.68478	C15493	Metabolic pathways(ko01100)	HMDB0002369	5300-03-08	Organic compounds	Lipids and lipid-like molecules	Prenol lipids	Retinoids
neg_3867	Cortisol 21-acetate	982.178	902.546	955.797	788.844	828.144	770.076	300.171	343.712	350.739	377.026	419.282	410.02	0.250918	0.00821337	1.30459	up	-0.278402	0.0274585	1.15031	down	-0.984615	8.82361e-05	1.1138	down	-1.51394	7.161e-05	1.11657	down	10.0476	C23H32O6	425.199	5.67765	C02821	--	--	--	--	--	--	--
neg_3868	11beta-17alpha-21-Trihydroxy-5alpha-pregnane-3,20-dione	198.237	204.505	221.624	168.19	190.407	157.292	204.572	176.1	232.27	189.927	215.326	207.284	0.275333	0.0446229	1.16445	up	0.000954601	0.994467	0.00594178	unchanged	0.247737	0.0626897	0.890341	unchanged	-0.0266422	0.844402	0.120102	unchanged	-19.2758	C21H32O5	399.187	5.69192	--	--	--	--	--	--	--	--
neg_3870	5-hydroxy-1-(4-hydroxyphenyl)-7-(4-hydroxy-3-methoxyphenyl)-3-heptanone	416.673	388.884	444.734	559.737	494.676	532.754	602.426	576.126	581.8	514.912	518.715	504.518	-0.34419	0.0112339	1.27792	down	0.194672	0.0036094	1.29007	up	-0.0452621	0.48006	0.435624	unchanged	0.4936	0.00277879	1.09687	up	-16.3338	C20H24O5	389.155	5.69905	--	--	--	--	--	--	--	--
neg_3880	7,8-Dihydro-.alpha.-ionone	819.189	797.464	788.955	791.041	788.575	799.128	345.113	347.906	355.465	316.529	330.178	356.159	0.016202	0.430009	0.593285	unchanged	0.0641753	0.319906	0.710231	unchanged	-1.24607	0.000286297	1.11876	down	-1.1981	0.000102572	1.12025	down	1.48364	C13H22O	229.137	5.72047	--	--	--	--	--	--	--	--
neg_3882	9-Oxononanoic acid	562.531	542.029	534.666	547.424	546.937	552.3	352.954	345.548	367.049	292.791	322.692	330.364	-0.00652846	0.796425	0.201236	unchanged	0.171922	0.0528992	1.11095	unchanged	-0.799866	0.00198997	1.11483	down	-0.621415	8.75826e-05	1.11459	down	-33.1641	C9H16O3	171.097	5.7276	C16322	alpha-Linolenic acid metabolism(ko00592);;Biosynthesis of secondary metabolites(ko01110)	--	--	--	--	--	--
neg_3892	N-Demethyl-desepoxyansamitocin P-3	366.265	375.594	383.93	512.03	499.025	465.458	9.36145	37.6401	33.0352	89.9723	25.2891	74.6293	-0.391258	0.00755969	1.35465	down	-1.24643	0.19279	0.86294	unchanged	-2.95895	0.00011701	1.1134	down	-3.81413	3.0715e-05	1.11935	down	2.75459	C31H41ClN2O8	603.25	5.73475	C20137	Biosynthesis of secondary metabolites(ko01110)	--	--	--	--	--	--
neg_3900	Epiglobulol	179.29	172.684	160.004	10.9313	15.3335	1.60532e-09	95.7196	85.7616	82.829	17.7744	1.60532e-09	1.60532e-09	4.28488	3.42261e-05	1.39171	up	3.89436	0.000687887	1.30875	up	-0.563328	0.725421	0.20868	unchanged	-0.953851	0.000530709	1.106	down	1.67907	C15H26O	257.168	5.76973	--	--	HMDB0036645	489-41-8	Organic compounds	Lipids and lipid-like molecules	Prenol lipids	Sesquiterpenoids
neg_3904	Dihydromonacolin L acid	620.547	663.453	706.942	610.814	621.328	682.354	789.171	802.39	675.555	764.239	817.621	796.018	0.0564856	0.489215	0.49721	unchanged	-0.0688166	0.464151	0.523895	unchanged	0.31271	0.00662941	1.05694	up	0.187408	0.137774	0.78134	unchanged	-14.4804	C19H32O4	359.195	5.784	C20851	Metabolic pathways(ko01100);;Biosynthesis of secondary metabolites(ko01110)	--	--	--	--	--	--
neg_3906	Methyleugenol	424.442	420.511	381.785	327.401	268.689	254.756	128.846	123.523	115.944	192.091	141.443	170.547	0.527858	0.0136518	1.28993	up	-0.452726	0.0829117	1.10341	unchanged	-0.755243	0.0167934	1.01727	down	-1.73583	0.00120885	1.1158	down	10.6014	C11H14O2	415.216	5.77687	C10454	Phenylpropanoid biosynthesis(ko00940)	HMDB0031864	93-15-2	Organic compounds	Benzenoids	Benzene and substituted derivatives	Methoxybenzenes
neg_3907	Butirosin A	492.879	455.668	620.982	438.424	464.63	433.326	505.694	586.508	469.613	1108.82	910.699	908.855	0.232001	0.258573	0.84692	unchanged	-0.906876	0.00880424	1.26189	down	1.13177	0.0138042	1.08614	up	-0.00710813	0.968553	0.0240825	unchanged	-3.30369	C21H41N5O12	600.272	5.784	C17585	Neomycin, kanamycin and gentamicin biosynthesis(ko00524);;Biosynthesis of secondary metabolites(ko01110)	--	--	--	--	--	--
neg_3913	L-Leucine	947.525	903.274	883.458	963.679	959.145	945.665	700.485	681.443	716.74	736.582	792.027	757.388	-0.0691419	0.133183	1.04873	unchanged	-0.123349	0.039608	1.13267	down	-0.327468	0.00355319	1.10346	down	-0.381675	0.00201677	1.0988	down	-22.6547	C6H13NO2	307.182	5.80542	C00123	Valine, leucine and isoleucine degradation(ko00280);;Valine, leucine and isoleucine biosynthesis(ko00290);;Glucosinolate biosynthesis(ko00966);;Aminoacyl-tRNA biosynthesis(ko00970);;Metabolic pathways(ko01100);;Biosynthesis of secondary metabolites(ko01110);;2-Oxocarboxylic acid metabolism(ko01210);;Biosynthesis of amino acids(ko01230);;ABC transporters(ko02010)	HMDB0000687	61-90-5	Organic compounds	Organic acids and derivatives	Carboxylic acids and derivatives	Amino acids, peptides, and analogues
neg_3916	1-Methyl-2-nonylquinolin-4(1H)-one	18.7015	22.1064	26.3945	4.48545	12.5624	9.47646	14.652	14.9595	15.8655	15.2934	10.7236	20.9317	1.3412	0.0139367	1.26077	up	-0.0459495	0.883768	0.108014	unchanged	0.823774	0.149224	0.750215	unchanged	-0.563375	0.0792106	0.951786	unchanged	8.98887	C19H27NO	306.186	5.82683	--	--	--	--	--	--	--	--
neg_3927	2-Phospho-D-glycerate	167.674	168.591	134.711	141.119	100.93	119.8	1.60532e-09	1.60532e-09	1.60532e-09	1.60532e-09	1.60532e-09	1.60532e-09	0.380265	0.0867434	1.04652	unchanged	0	1	0	unchanged	-36.1288	0.00913645	1.10006	down	-36.509	0.00500073	1.11007	down	-10.6488	C3H7O7P	206.966	5.85538	C00631	Glycolysis / Gluconeogenesis(ko00010);;Pentose phosphate pathway(ko00030);;Glycine, serine and threonine metabolism(ko00260);;Glycerolipid metabolism(ko00561);;Glyoxylate and dicarboxylate metabolism(ko00630);;Metabolic pathways(ko01100);;Biosynthesis of secondary metabolites(ko01110);;Carbon metabolism(ko01200);;Biosynthesis of amino acids(ko01230)	HMDB0304085	--	Organic compounds	Organic oxygen compounds	Organooxygen compounds	Carbohydrates and carbohydrate conjugates
neg_3928	2-Amino-3-oxo-4-phosphonooxybutyrate	306.722	280.274	232.547	224.108	225.374	218.002	1.60532e-09	1.60532e-09	1.60532e-09	1.60532e-09	1.60532e-09	1.60532e-09	0.296086	0.14316	1.05884	unchanged	0	1	0	unchanged	-37.0121	0.00010461	1.12009	down	-37.3082	0.00625307	1.10732	down	0.175293	C4H8NO7P	247.973	5.85538	C07335	Vitamin B6 metabolism(ko00750);;Metabolic pathways(ko01100);;Biosynthesis of cofactors(ko01240)	--	--	--	--	--	--
neg_3929	Jasminoside B	7057.52	5936.67	6040.77	7388.43	7420.83	7012.29	1078.84	1066.99	1176.31	1296.57	1118.38	1203.14	-0.197102	0.108494	1.08042	unchanged	-0.123123	0.196849	0.825579	unchanged	-2.59245	8.7296e-05	1.11913	down	-2.51847	0.00432829	1.11086	down	29.5481	C16H26O8	737.344	5.85538	--	--	--	--	--	--	--	--
neg_3930	cannflavin B	292.872	291.943	332.449	330.052	333.527	304.759	396.057	368.313	398.696	183.852	342.616	322.931	-0.0781729	0.358366	0.651877	unchanged	0.453418	0.167307	0.951409	unchanged	-0.189067	0.512286	0.407458	unchanged	0.342524	0.00969339	1.0399	up	-26.6642	C21H22O6	799.277	5.86965	--	--	--	--	--	--	--	--
neg_3931	10-Gingerol	1155.65	1192.91	1266.57	1529.31	1540.35	1571.19	972.342	855.023	870.379	913.797	988.679	950.87	-0.360342	0.00415523	1.36905	down	-0.0809018	0.305624	0.690017	unchanged	-0.701732	0.000101328	1.11639	down	-0.422292	0.00357084	1.06744	down	-8.20419	C21H34O4	385.212	5.87678	--	--	HMDB0005783	58253-27-3	Organic compounds	Benzenoids	Phenols	Methoxyphenols
neg_3934	Ginkgolide A	219.83	196.136	345.027	280.813	237.22	192.807	584.159	583.665	578.742	431.063	566.73	553.714	0.0983574	0.771263	0.218938	unchanged	0.170852	0.271258	0.797629	unchanged	1.12607	0.0092201	1.0548	up	1.19857	0.0190833	1.07923	up	-9.20502	C20H24O9	815.269	5.87678	C07601	Diterpenoid biosynthesis(ko00904);;Biosynthesis of secondary metabolites(ko01110)	HMDB0036862	15291-75-5	Organic compounds	Lipids and lipid-like molecules	Prenol lipids	Sesquiterpenoids
neg_3939	L-Anticapsin	11.9249	13.4357	6.43261	13.2534	6.9564	10.5028	95.4785	96.2965	98.4294	125.233	142.419	145.093	0.0498893	0.904041	0.0896276	unchanged	-0.508182	0.0206979	1.2694	down	3.74835	0.00118878	1.11457	up	3.19028	0.0001058	1.11966	up	-45.9277	C9H13NO4	234.045	5.89843	C20941	Metabolic pathways(ko01100);;Biosynthesis of secondary metabolites(ko01110)	--	--	--	--	--	--
neg_3946	11-Keto-ursolic acid	0.964653	1.60532e-09	2.16545	0.798749	1.60532e-09	0.370644	1.60532e-09	1.60532e-09	1.60532e-09	0.582173	1.52074	1.60532e-09	1.42045	0.411549	0.614534	unchanged	-28.7019	0.254395	0.82488	unchanged	0.846631	0.577307	0.333137	unchanged	-29.2757	0.237675	0.717877	unchanged	-37.4557	C13H24O4	243.151	5.93412	--	--	--	--	--	--	--	--
neg_3947	Docetaxel	207.506	177.991	329.088	220.721	327.104	309.191	58.3169	29.9056	70.9161	59.3171	52.6213	71.509	-0.262216	0.454518	0.539283	unchanged	-0.205082	0.589037	0.384818	unchanged	-2.22396	0.0184966	1.07397	down	-2.16682	0.0491875	0.996387	unchanged	3.08055	C43H53NO14	828.324	5.92698	C11231	--	HMDB0015378	114977-28-5	Organic compounds	Lipids and lipid-like molecules	Prenol lipids	Diterpenoids
neg_3952	3-Methyl-2-butenal	98.9798	136.502	95.8889	125.208	89.7759	146.057	120.721	84.8217	104.7	123.127	114.921	90.0907	-0.123714	0.663137	0.320615	unchanged	-0.0809086	0.699349	0.269998	unchanged	-0.137857	0.6045	0.307387	unchanged	-0.0950509	0.695588	0.231244	unchanged	-7.68271	C5H8O	227.128	5.97003	C07330	Zeatin biosynthesis(ko00908)	HMDB0012157	107-86-8	Organic compounds	Organic oxygen compounds	Organooxygen compounds	Carbonyl compounds
neg_3954	Androstendione	360.197	367.351	308.968	397.815	330.347	363.821	455.408	408.229	320.748	644.178	567.965	554.3	-0.0752079	0.528079	0.455886	unchanged	-0.576709	0.0195776	1.18901	down	0.693897	0.00403889	1.07217	up	0.192396	0.344192	0.552487	unchanged	-4.24369	C19H26O2	321.161	5.97717	--	--	HMDB0000053	1963-05-08	Organic compounds	Lipids and lipid-like molecules	Steroids and steroid derivatives	Androstane steroids
neg_3955	Dehydrodiisoeugenol	348.656	342.177	365.224	378.409	394.702	371.764	21.2673	26.2578	43.5604	68.2947	44.9139	50.0277	-0.116502	0.0376096	1.16977	down	-0.841669	0.0702365	1.02888	unchanged	-2.81016	4.95251e-06	1.11831	down	-3.53532	4.80149e-06	1.11925	down	-9.76186	C20H22O4	361.118	5.97717	--	--	HMDB0250949	--	Organic compounds	Phenylpropanoids and polyketides	2-arylbenzofuran flavonoids	--
neg_3959	3alpha-Hydroxy-3,5-dihydromonacolin L acid	3839.81	3663.94	3887.22	4220.54	4190.69	4245.33	3271.3	3168.56	3241.3	4070.9	4223.99	4166.83	-0.151995	0.020445	1.32663	down	-0.364251	0.000158228	1.3192	down	-0.0223828	0.280753	0.633325	unchanged	-0.234639	0.00605001	1.08491	down	-31.5925	C19H32O5	385.212	5.99143	C20852	Metabolic pathways(ko01100);;Biosynthesis of secondary metabolites(ko01110)	--	--	--	--	--	--
neg_3963	2',3'-Cyclic CMP	359.727	333.864	295.169	177.38	173.598	173.122	1.60532e-09	1.60532e-09	1.60532e-09	1.60532e-09	0.178096	1.60532e-09	0.915779	0.0139928	1.35785	up	-25.1403	0.42265	0.594896	unchanged	-11.523	5.76777e-05	1.12018	down	-37.579	0.00322365	1.11403	down	7.76374	C9H12N3O7P	304.036	6.01285	C02354	Pyrimidine metabolism(ko00240);;Metabolic pathways(ko01100)	--	--	--	--	--	--
neg_3966	2-Deoxystreptamine	109.095	121.809	110.752	114.834	120.904	145.532	124.058	126.141	97.4456	120.436	103.544	94.7479	-0.158269	0.295026	0.759426	unchanged	0.125288	0.465867	0.49677	unchanged	-0.258489	0.161673	0.733218	unchanged	0.0250674	0.856638	0.110646	unchanged	-10.7188	C6H14N2O3	207.097	6.01998	C02627	Neomycin, kanamycin and gentamicin biosynthesis(ko00524);;Biosynthesis of secondary metabolites(ko01110)	HMDB0245101	--	Organic compounds	Organic oxygen compounds	Organooxygen compounds	Alcohols and polyols
neg_3972	3',5'-Cyclic AMP	154.462	162.715	162.628	196.859	209.157	188.509	82.1576	66.2677	86.9282	63.9185	86.7295	69.3443	-0.309292	0.0123195	1.32103	down	0.0973761	0.611185	0.352837	unchanged	-1.43428	0.000185396	1.10859	down	-1.02762	0.00191658	1.10582	down	0.475727	C10H12N5O6P	364.022	6.03427	C00575	Purine metabolism(ko00230);;Metabolic pathways(ko01100)	--	--	--	--	--	--
neg_3975	Guanidinoacetate	24.4484	29.301	27.9878	35.2907	37.5128	38.7181	9.42261	5.5339	7.21055	2.16943	13.9262	4.41707	-0.448257	0.00688135	1.3168	down	0.111899	0.895291	0.0958731	unchanged	-2.44273	0.009594	1.08775	down	-1.88258	0.000563885	1.10252	down	9.4015	C3H7N3O2	152.024	6.0414	C00581	Glycine, serine and threonine metabolism(ko00260);;Arginine and proline metabolism(ko00330);;Metabolic pathways(ko01100)	HMDB0000128	352-97-6	Organic compounds	Organic acids and derivatives	Carboxylic acids and derivatives	Amino acids, peptides, and analogues
neg_3979	fumagillin	3703.08	3473.28	3752.97	3506.86	3470.54	3434.9	4747.44	4514.18	4708.91	4944.43	5071.92	5116.25	0.0699167	0.177755	0.974391	unchanged	-0.115274	0.0149433	1.20731	down	0.539372	0.000238987	1.11753	up	0.354182	0.000960391	1.09461	up	-20.2417	C26H34O7	479.196	6.06303	C09668	--	HMDB0242599	--	Organic compounds	Lipids and lipid-like molecules	Fatty Acyls	Fatty acids and conjugates
neg_3984	Leukotriene F4	201.737	233.895	140.935	268.743	221.988	167.359	279.135	308.661	317.477	483.979	390.02	440.74	-0.190795	0.534523	0.449285	unchanged	-0.538351	0.0238116	1.21854	down	0.99842	0.00549024	1.05238	up	0.650864	0.0408802	0.986483	unchanged	1.54795	C28H44N2O8S	603.252	6.07018	C06462	Arachidonic acid metabolism(ko00590);;Metabolic pathways(ko01100)	HMDB0006465	--	Organic compounds	Lipids and lipid-like molecules	Fatty Acyls	Eicosanoids
neg_3987	Undecylprodigiosin	202.028	239.806	172.702	178.944	150.254	144.186	102.496	88.4831	93.7852	158.871	169.382	188.969	0.376488	0.120726	1.01655	unchanged	-0.861018	0.00513036	1.2881	down	0.127776	0.353883	0.521923	unchanged	-1.10973	0.0256718	1.05445	down	-4.60839	C25H35N3O	428.246	6.07732	C12023	Metabolic pathways(ko01100);;Biosynthesis of secondary metabolites(ko01110)	HMDB0259405	--	Organic compounds	Organoheterocyclic compounds	Pyrroles	Substituted pyrroles
neg_3988	Salbostatin	325.682	318.737	355.473	371.907	363.334	332.392	238.207	209.739	252.871	269.861	248.819	272.594	-0.0945707	0.242325	0.790241	unchanged	-0.17514	0.125901	0.949103	unchanged	-0.432168	0.00516922	1.07092	down	-0.512737	0.00435459	1.06157	down	4.4265	C13H23NO8	641.28	6.07732	C17698	Biosynthesis of secondary metabolites(ko01110)	--	--	--	--	--	--
neg_3990	Strictosidine aglycone	369.844	364.669	384.019	462.244	499.909	460.685	531.977	463.704	499.482	520.529	538.411	527.046	-0.347165	0.00704671	1.34648	down	-0.0850768	0.261213	0.791383	unchanged	0.156609	0.0367849	0.998106	unchanged	0.418697	0.0173831	1.06561	up	18.6384	C21H24N2O4	389.155	6.09088	C03309	Indole alkaloid biosynthesis(ko00901);;Metabolic pathways(ko01100);;Biosynthesis of secondary metabolites(ko01110)	--	--	--	--	--	--
neg_3993	5,6-EET	3456.18	3104.21	2999.88	4081.96	4412.53	3763.37	685.712	694.636	635.711	1725.81	1745.34	1836.44	-0.358582	0.0211795	1.24086	down	-1.39652	8.17741e-05	1.32484	down	-1.20758	0.00525019	1.10554	down	-2.24551	0.00260705	1.11443	down	18.5711	C20H32O3	341.216	6.10517	C14768	Arachidonic acid metabolism(ko00590);;Metabolic pathways(ko01100)	HMDB0002190	81246-84-6	Organic compounds	Lipids and lipid-like molecules	Fatty Acyls	Fatty acids and conjugates
neg_3995	Gibberellin A24	3272.28	3118.58	3421.67	3827.6	3925	3860.52	620.307	609.833	642.287	647.208	630.934	650.058	-0.243056	0.0136868	1.33584	down	-0.042345	0.187939	0.843908	unchanged	-2.59043	4.08024e-05	1.12014	down	-2.38972	0.00096843	1.11879	down	-13.0461	C20H26O5	737.345	6.10517	C11861	Diterpenoid biosynthesis(ko00904);;Metabolic pathways(ko01100);;Biosynthesis of secondary metabolites(ko01110)	HMDB0303459	--	Organic compounds	Lipids and lipid-like molecules	Prenol lipids	Diterpenoids
neg_4003	9,10-Dihydroxy-12,13-epoxyoctadecanoic acid	101707	99372.9	100775	96946.4	98834.8	98665.3	96782.2	92317.8	95303.8	90423.1	95377.1	94864.2	0.0358492	0.0537359	1.12587	unchanged	0.0190941	0.576792	0.386552	unchanged	-0.0691594	0.0852842	0.903436	unchanged	-0.0859144	0.029276	0.999622	unchanged	-23.3967	C18H34O5	329.226	6.14085	C14837	Linoleic acid metabolism(ko00591)	--	--	--	--	--	--
neg_4011	D-Urobilin	7177.78	6893.45	6746.06	9706.28	9003.86	9455	8552.6	7924.88	7985.88	10012.9	7436.02	7144.95	-0.436129	0.00128704	1.3709	down	-0.00767696	0.966712	0.030781	unchanged	-0.195611	0.320459	0.601939	unchanged	0.232841	0.0105704	1.04483	up	-35.6672	C33H40N4O6	609.248	6.18367	C05795	Porphyrin metabolism(ko00860);;Metabolic pathways(ko01100);;Biosynthesis of secondary metabolites(ko01110)	--	--	--	--	--	--
neg_4012	triptonoterpenol	524.351	505.953	541.496	441.947	421.127	418.721	559.842	561.986	530.581	476.701	487.073	482.102	0.294252	0.00230001	1.35191	up	0.192626	0.0149511	1.26925	up	0.173778	0.00937085	1.07569	up	0.0721529	0.135884	0.764014	unchanged	29.1339	C21H30O4	345.217	6.1908	--	--	--	--	--	--	--	--
neg_4014	Sebacate	890.694	835.471	800.77	896.959	884.481	825.097	788.496	722.469	760.895	793.206	810.734	791.461	-0.0447459	0.483541	0.503902	unchanged	-0.076393	0.155088	0.95005	unchanged	-0.121868	0.0772376	0.937886	unchanged	-0.153515	0.0642217	0.891351	unchanged	-23.6467	C10H18O4	201.108	6.19795	--	--	HMDB0000792	111-20-6	Organic compounds	Lipids and lipid-like molecules	Fatty Acyls	Fatty acids and conjugates
neg_4017	Isoleucyl-Isoleucine	183.117	239.731	223.143	243.666	236.205	229.514	237.644	216.366	138.901	236.985	275.249	288.373	-0.135054	0.334868	0.728616	unchanged	-0.433281	0.132848	0.951972	unchanged	0.174526	0.180961	0.773079	unchanged	-0.123701	0.640899	0.279386	unchanged	-16.38	C12H24N2O3	289.173	6.20508	--	--	HMDB0028910	--	Organic compounds	Organic acids and derivatives	Carboxylic acids and derivatives	analogues
neg_4018	6-Aminohexanoate	3238.42	3455.22	3526.99	3487.98	3475.18	3457.78	3231.32	2970.23	2733.27	3098.23	3459.76	3572.39	-0.0280012	0.522405	0.499772	unchanged	-0.181178	0.120901	0.931248	unchanged	-0.0407982	0.568315	0.358636	unchanged	-0.193975	0.0766063	0.882542	unchanged	-17.0829	C6H13NO2	307.183	6.21245	C02378	Metabolic pathways(ko01100)	HMDB0001901	60-32-2	Organic compounds	Lipids and lipid-like molecules	Fatty Acyls	Fatty acids and conjugates
neg_4020	Gibberellin A44 diacid	144.284	190.991	153.487	189.164	216.147	207.643	92.7896	92.5632	110.329	151.855	159.386	155.917	-0.326644	0.0817606	1.0965	unchanged	-0.659864	0.00529085	1.29703	down	-0.391868	0.0198272	1.06083	down	-0.725087	0.0317123	1.01061	down	1.54917	C20H28O6	363.182	6.20508	C06095	Diterpenoid biosynthesis(ko00904);;Metabolic pathways(ko01100);;Biosynthesis of secondary metabolites(ko01110)	--	--	--	--	--	--
neg_4025	Slaframine	364.983	356.451	373.039	318.047	296.253	304.078	209.367	176.701	234.715	203.999	191.008	199.996	0.253076	0.0024144	1.34848	up	0.0611942	0.663155	0.322856	unchanged	-0.626194	0.000434775	1.10974	down	-0.818076	0.00734599	1.09477	down	14.422	C10H18N2O2	243.138	6.24813	C06185	Tropane, piperidine and pyridine alkaloid biosynthesis(ko00960);;Biosynthesis of secondary metabolites(ko01110)	--	--	--	--	--	--
neg_4026	N-Oleoylglycine	45.3355	42.5484	71.1589	1.60532e-09	1.60532e-09	1.60532e-09	750.238	708.725	666.431	1.60532e-09	1.60532e-09	6.45378	34.9428	0.0282702	1.3215	up	8.36337	0.00108338	1.32494	up	30.3197	0.42265	0.501194	unchanged	3.74024	0.000386599	1.11775	up	-29.3083	C20H37NO3	374.237	6.24813	--	--	HMDB0013631	2601-90-3	Organic compounds	Organic acids and derivatives	Carboxylic acids and derivatives	Amino acids, peptides, and analogues
neg_4031	Stemmadenine	449.213	427.946	464.158	456.061	428.363	429.78	137.038	154.777	138.516	153.808	162.139	178.028	0.0294605	0.550118	0.433921	unchanged	-0.198991	0.0832508	1.00827	unchanged	-1.41168	2.83479e-05	1.11638	down	-1.64013	0.00011139	1.11782	down	3.60812	C21H26N2O3	389.165	6.26955	C11691	Indole alkaloid biosynthesis(ko00901);;Metabolic pathways(ko01100);;Biosynthesis of secondary metabolites(ko01110)	--	--	--	--	--	--
neg_4033	Solavetivone	241.409	249.751	241.312	207.37	191.021	224.549	206.551	199.124	186.553	157.447	152.958	146.696	0.233678	0.0541533	1.22332	unchanged	0.373642	0.00611386	1.27396	up	-0.446584	0.0210512	1.05126	down	-0.30662	0.0063161	1.08057	down	1.69066	C15H22O	253.137	6.29117	C09737	Sesquiterpenoid and triterpenoid biosynthesis(ko00909);;Biosynthesis of secondary metabolites(ko01110)	HMDB0035657	54878-25-0	Organic compounds	Lipids and lipid-like molecules	Prenol lipids	Sesquiterpenoids
neg_4042	Benomyl	530.399	572.973	569.318	456.176	467.928	468.944	567.087	475.324	500.013	585.825	583.448	570.51	0.263927	0.0145668	1.33639	up	-0.173709	0.134651	1.01405	unchanged	0.320664	6.01165e-05	1.11374	up	-0.116971	0.253133	0.64854	unchanged	-0.260287	C14H18N4O3	625.274	6.31258	C10896	--	HMDB0031767	17804-35-2	Organic compounds	Organoheterocyclic compounds	Benzimidazoles	2-benzimidazolylcarbamic acid esters
neg_4043	NG,NG-Dimethyl-L-arginine	1.60532e-09	1.60532e-09	1.60532e-09	1.60532e-09	1.60532e-09	1.60532e-09	332.305	332.164	341.039	319.994	336.703	329.359	0	1	0	unchanged	0.028182	0.327998	0.660457	unchanged	37.5751	0.000216345	1.11983	up	37.6032	7.66727e-05	1.12107	up	49.8561	C8H18N4O2	223.128	6.31972	C03626	--	HMDB0001539	30315-93-6	Organic compounds	Organic acids and derivatives	Carboxylic acids and derivatives	Amino acids, peptides, and analogues
neg_4046	Xanthoxic acid	14.5256	19.8408	6.13925	10.0767	14.6843	21.1091	320.701	319.708	339.389	314.752	329.611	322.056	-0.179429	0.744963	0.240833	unchanged	0.0198346	0.597998	0.369787	unchanged	4.39702	1.36195e-06	1.11964	up	4.59629	1.16275e-05	1.11996	up	-24.736	C15H22O4	265.138	6.32685	C13454	Carotenoid biosynthesis(ko00906)	--	--	--	--	--	--
neg_4047	(3Z)-Phycocyanobilin	427.601	484.728	416.446	664.307	493.756	498.268	105.611	123.218	230.067	480.266	357.687	397.682	-0.317895	0.181899	0.940641	unchanged	-1.42901	0.00827372	1.22842	down	-0.422739	0.11531	0.811535	unchanged	-1.53386	0.00661196	1.07228	down	16.9735	C33H38N4O6	621.258	6.334	C05786	Porphyrin metabolism(ko00860);;Biosynthesis of secondary metabolites(ko01110)	--	--	--	--	--	--
neg_4049	Cannabidiolic acid	218.084	227.083	204.292	227.102	209.378	210.021	206.761	196.814	200.418	264.657	254.991	227.88	0.00658525	0.916371	0.0780372	unchanged	-0.307597	0.0414569	1.19944	down	0.209476	0.0725478	0.900913	unchanged	-0.104706	0.135762	0.810588	unchanged	-26.5928	C22H30O4	379.18	6.34113	C10784	Biosynthesis of various plant secondary metabolites(ko00999);;Metabolic pathways(ko01100);;Biosynthesis of secondary metabolites(ko01110)	HMDB0249587	--	Organic compounds	Benzenoids	Benzene and substituted derivatives	Benzoic acids and derivatives
neg_4050	Enantio-7(11)eudesmen-4-ol	1.60532e-09	1.60532e-09	1.60532e-09	0.720722	1.60532e-09	1.60532e-09	0.779608	1.60532e-09	1.60532e-09	1.60532e-09	1.60532e-09	1.60532e-09	-27.157	0.42265	0.624803	unchanged	27.2704	0.42265	0.593643	unchanged	-27.157	0.42265	0.500941	unchanged	27.2704	0.42265	0.501423	unchanged	7.57599	C15H26O	257.169	6.34827	--	--	--	--	--	--	--	--
neg_4058	LysoPE 18:3(2n isomer)	5727.25	5357.05	5489.73	6083.82	5977.15	5796.3	4651.72	4275.42	4681.29	4743.09	4916.5	4761.7	-0.107587	0.0384875	1.17652	down	-0.0836983	0.162507	0.917305	unchanged	-0.308311	0.000733638	1.10356	down	-0.284422	0.00479999	1.0605	down	25.0825	C23H42NO7P	510.251	6.39132	--	--	--	--	--	--	--	--
neg_4059	Leukotriene C4	2222.13	1970.94	2460.51	4521.79	2751.34	3196.15	5435.31	5313.52	5844.42	27932.8	13304.9	14476.9	-0.653961	0.131262	1.05661	unchanged	-1.74746	0.108607	1.07748	unchanged	2.4119	0.0828733	0.949472	unchanged	1.31839	0.000112775	1.11199	up	0.362784	C30H47N3O9S	670.302	6.39132	C02166	Arachidonic acid metabolism(ko00590);;Metabolic pathways(ko01100)	HMDB0001198	72025-60-6	Organic compounds	Organic acids and derivatives	Carboxylic acids and derivatives	Amino acids, peptides, and analogues
neg_4060	11-Deoxycortisol	331.449	322.226	244.657	283.906	247.556	236.43	192.239	184.25	198.8	401.279	353.799	351.389	0.226345	0.2554	0.801736	unchanged	-0.943602	0.00566151	1.30479	down	0.526987	0.0067517	1.04587	up	-0.642961	0.0565119	0.995824	unchanged	11.5601	C21H30O4	381.188	6.39845	C05488	Metabolic pathways(ko01100)	HMDB0000015	152-58-9	Organic compounds	Lipids and lipid-like molecules	Steroids and steroid derivatives	Hydroxysteroids
neg_4064	3-(Allylsulphinyl)-L-alanine	16.319	13.8374	12.7888	22.6531	23.42	17.946	12.4459	1.60532e-09	19.4363	9.78005	20.5679	16.6738	-0.576002	0.0336903	1.21333	down	-0.560574	0.492064	0.479896	unchanged	-0.445175	0.210032	0.694386	unchanged	-0.429747	0.585092	0.3406	unchanged	37.1908	C6H11NO3S	198.027	6.40558	--	--	HMDB0033592	556-27-4	Organic compounds	Organic acids and derivatives	Carboxylic acids and derivatives	Amino acids, peptides, and analogues
neg_4066	Praeroside VI	4013.21	3342.12	3378.84	4541.54	4010.28	3576.14	4564.05	3083.75	3792.03	3309.54	3098.03	3289.66	-0.176127	0.263551	0.766344	unchanged	0.238421	0.306216	0.740519	unchanged	-0.322693	0.0936603	0.914028	unchanged	0.0918541	0.657835	0.266971	unchanged	-1.39683	C20H26O10	447.127	6.41272	--	--	--	--	--	--	--	--
neg_4070	LysoPG 16:0	3904.87	3286.95	3202.71	4531.8	4362.17	4166.79	1110.52	1045.01	1196.93	1257.52	1110.14	1134.23	-0.329414	0.0389934	1.22336	down	-0.0629116	0.476038	0.484436	unchanged	-1.89904	0.000202237	1.11742	down	-1.63253	0.00699538	1.10108	down	3.42813	C22H45O9P	529.28	6.43343	--	--	--	--	--	--	--	--
neg_4075	5-Oxoavermectin ''1b'' aglycone	142.506	148.36	153.149	197.746	228.893	214.342	80.3118	88.8206	74.7369	66.0599	33.2101	70.4531	-0.529671	0.0114368	1.34215	down	0.522925	0.160205	0.936284	unchanged	-1.9171	0.000625546	1.10095	down	-0.864502	0.000310783	1.10828	down	-14.0444	C33H44O8	603.265	6.46912	C11962	Metabolic pathways(ko01100);;Biosynthesis of secondary metabolites(ko01110)	--	--	--	--	--	--
neg_4080	Biliverdin-IX-beta	5789.79	5262.23	5027.31	6460.47	5696.93	5942.05	7573.03	6951.33	7032.75	13266.8	9376.4	9776.97	-0.170739	0.102057	1.01489	unchanged	-0.588728	0.0959161	1.09251	unchanged	0.840946	0.0566885	0.99147	unchanged	0.422957	0.00384817	1.06585	up	37.834	C33H34N4O6	627.268	6.49053	C21724	Porphyrin metabolism(ko00860)	--	--	--	--	--	--
neg_4081	N,N-Dimethylglycine	29.8035	17.5317	29.0826	27.3385	19.9656	58.3344	149.821	136.607	132.601	125.757	128.776	111.025	-0.467156	0.501235	0.510436	unchanged	0.196949	0.0780147	1.01218	unchanged	1.79097	0.0081867	1.07333	up	2.45507	0.000101099	1.11391	up	-7.55254	C4H9NO2	265.139	6.52622	C01026	Glycine, serine and threonine metabolism(ko00260);;Metabolic pathways(ko01100)	HMDB0000092	1118-68-9	Organic compounds	Organic acids and derivatives	Carboxylic acids and derivatives	Amino acids, peptides, and analogues
neg_4082	6-Deoxyerythronolide B	3307.57	1127.37	3295.21	1057.19	1107.43	1160	847.108	927.741	848.154	939.161	1031.04	908.616	1.2173	0.179755	0.994224	unchanged	-0.134257	0.140764	0.909592	unchanged	-0.207716	0.0368784	0.945261	unchanged	-1.55928	0.143083	0.853758	unchanged	-16.4316	C21H38O6	407.235	6.52622	C03240	Metabolic pathways(ko01100);;Biosynthesis of secondary metabolites(ko01110)	--	--	--	--	--	--
neg_4084	Tetrahomomethionine	230.358	189.59	171.875	177.829	179.605	169.104	101.41	117.87	97.094	165.396	148.281	142.315	0.168627	0.335071	0.734364	unchanged	-0.527377	0.0078442	1.23215	down	-0.207529	0.0582995	0.93953	unchanged	-0.903532	0.0231413	1.04051	down	-15.8686	C9H19NO2S	469.235	6.5405	C17225	Glucosinolate biosynthesis(ko00966);;2-Oxocarboxylic acid metabolism(ko01210)	--	--	--	--	--	--
neg_4085	Isorhynchophylline	613.19	579.149	669.46	677.474	706.524	716.884	1101.34	1072.53	1054.36	894.871	867.207	936.399	-0.174297	0.0765503	1.1317	unchanged	0.258599	0.00306766	1.28054	up	0.36115	0.00252433	1.09088	up	0.794046	0.000594024	1.1118	up	17.6392	C21H26N2O4	391.17	6.54763	C16980	--	HMDB0253688	--	Organic compounds	Organoheterocyclic compounds	Indolizidines	--
neg_4089	kalanchoside C	74625.3	69080	69199.3	99867.9	93656.2	98024.3	30682	28113.6	30206.1	38217.7	27806	27940.4	-0.453529	0.000540972	1.37066	down	-0.0782778	0.682187	0.301877	unchanged	-1.63355	0.00040965	1.11248	down	-1.2583	0.00044954	1.11607	down	11.0457	C30H42O9	545.282	6.56905	--	--	--	--	--	--	--	--
neg_4097	(3R)-3-Hydroxy-2,3-dihydrotabersonine	163.522	175.724	197.949	185.757	136.277	164.142	57.4444	69.4384	34.2411	98.6666	39.537	62.6496	0.143971	0.392247	0.610417	unchanged	-0.317972	0.552761	0.41625	unchanged	-1.27533	0.0141114	1.01351	down	-1.73728	0.000969723	1.09271	down	7.85775	C21H26N2O3	353.19	6.59045	C21682	Indole alkaloid biosynthesis(ko00901)	--	--	--	--	--	--
neg_4098	15S-Hydroxy-8,11,13-eicosatrienoic acid	3629.32	3227.65	3060.94	4458.53	4645.21	4038.13	887.227	920.048	908.074	2869.84	2818.56	2970.85	-0.406062	0.0121421	1.27016	down	-1.6731	0.000302529	1.32667	down	-0.601857	0.0105384	1.08756	down	-1.8689	0.00479014	1.1103	down	19.9792	C20H34O3	343.232	6.60473	--	--	--	--	--	--	--	--
neg_4106	2(R)-HPOT	2506.45	2309.66	2496.72	2579.22	2672.95	2701.61	670.303	597.26	633.191	553.492	607.312	563.036	-0.12121	0.058333	1.14888	unchanged	0.140946	0.0965886	0.982184	unchanged	-2.20602	3.26165e-05	1.11946	down	-1.94386	0.000462759	1.11815	down	-31.6993	C18H30O4	345.174	6.64755	C16341	alpha-Linolenic acid metabolism(ko00592);;Biosynthesis of secondary metabolites(ko01110)	--	--	--	--	--	--
neg_4107	Hydroquinine	702.191	664.267	708.849	724.888	756.35	792.94	119.11	105.493	95.2459	92.5224	93.0401	117.455	-0.132021	0.057561	1.13058	unchanged	0.0779932	0.629885	0.335509	unchanged	-2.90787	0.000170276	1.11795	down	-2.69786	4.90584e-05	1.11969	down	-9.48096	C20H26N2O2	347.171	6.6547	--	--	HMDB0242615	--	Organic compounds	Alkaloids and derivatives	Cinchona alkaloids	--
neg_4109	3''-Hydroxy-geranylhydroquinone	2618.11	2504.2	2656.36	2715.49	2809.48	2679.33	5522.41	5220.77	5012.44	5955.14	5084.11	5150.61	-0.0768558	0.0787862	1.06725	unchanged	-0.0392255	0.678291	0.295978	unchanged	0.980638	0.00980609	1.09586	up	1.01827	0.00150599	1.11368	up	-9.19712	C16H22O3	523.302	6.6547	C18132	Ubiquinone and other terpenoid-quinone biosynthesis(ko00130);;Biosynthesis of secondary metabolites(ko01110)	--	--	--	--	--	--
neg_4111	N-Acetylglucosaminylasparagine	23.9828	19.75	16.2171	35.6918	20.6002	13.4169	49.7352	36.1488	27.8751	56.7253	60.2743	71.2122	-0.217588	0.677448	0.318871	unchanged	-0.726374	0.0386889	1.12786	down	1.43294	0.0106392	1.04057	up	0.924154	0.0934103	0.895522	unchanged	-2.13964	C12H21N3O8	669.257	6.6547	--	--	HMDB0000489	2776-93-4	Organic compounds	Organic oxygen compounds	Organooxygen compounds	Carbohydrates and carbohydrate conjugates
neg_4112	Yohimbic acid monohydrate	4966.88	4488.65	4902.66	5921.67	6033.14	5782.1	766.256	720.842	822.945	978.746	896.192	942.518	-0.304881	0.00742559	1.33989	down	-0.286473	0.0123629	1.21087	down	-2.65429	5.37888e-05	1.1198	down	-2.63588	0.000965201	1.11804	down	-17.7216	C20H24N2O3	739.359	6.6547	--	--	--	--	--	--	--	--
neg_4113	Gardoside	1.60532e-09	11.7405	2.23616	35.2754	8.22846	6.15878	61.6332	66.2439	106.428	256.426	212.078	234.256	-1.82914	0.334068	0.711815	unchanged	-1.58464	0.00128691	1.28959	down	3.8228	0.000276852	1.10861	up	4.06729	0.0293199	1.04129	up	0.223499	C16H22O10	373.114	6.66897	C16963	--	--	--	--	--	--	--
neg_4117	Dronabinol	190.448	165.01	192.429	154.613	172.38	174.425	131.8	141.079	117.128	403.488	419.309	461.552	0.127868	0.233423	0.812385	unchanged	-1.71947	0.00108285	1.31782	down	1.35695	0.00182318	1.10932	up	-0.490379	0.0107246	1.03115	down	26.4159	C21H30O2	313.226	6.6761	C06972	Biosynthesis of various plant secondary metabolites(ko00999);;Metabolic pathways(ko01100);;Biosynthesis of secondary metabolites(ko01110)	HMDB0014613	1972-08-03	Organic compounds	Organoheterocyclic compounds	Benzopyrans	1-benzopyrans
neg_4120	linarionoside A	1.60532e-09	7.96071	1.60532e-09	9.09178	2.87658	6.62922	228.691	220.278	179.05	243.503	230.584	219.031	-1.22415	0.339011	0.675553	unchanged	-0.142297	0.294414	0.718888	unchanged	5.21992	0.000515555	1.11796	up	6.30176	0.00446847	1.10872	up	-9.28257	C19H34O7	373.22	6.69038	--	--	--	--	--	--	--	--
neg_4129	trans-EKODE-(E)-Ib	47222.2	45744.2	46522.9	54058.7	55226.6	56231.4	55689	53028.5	53455.1	59087	62828	62094.8	-0.246823	0.000656379	1.37638	down	-0.182252	0.00864643	1.23852	down	0.152805	0.0166628	1.03163	up	0.217375	0.00387987	1.08883	up	-24.0313	C18H30O4	309.2	6.7332	--	--	--	--	--	--	--	--
neg_4133	Gibberellin A14 aldehyde	250.577	228.253	232.512	271.461	241.454	278.442	256.506	257.082	282.618	225.36	237.579	226.66	-0.153786	0.12962	0.991141	unchanged	0.207383	0.0374164	1.17319	up	-0.198572	0.0833795	0.914552	unchanged	0.162597	0.064935	0.885163	unchanged	-41.2355	C20H28O4	377.183	6.74055	C11853	Diterpenoid biosynthesis(ko00904);;Metabolic pathways(ko01100);;Biosynthesis of secondary metabolites(ko01110)	--	--	--	--	--	--
neg_4138	6'-Oxolividamine	38.3613	34.2632	4.95731	47.0349	20.0383	31.4153	80.5661	48.52	49.0678	72.8771	43.3001	50.9752	-0.344237	0.625361	0.358897	unchanged	0.0919597	0.8041	0.174919	unchanged	0.763138	0.126027	0.779362	unchanged	1.19933	0.0880556	0.83745	unchanged	-9.41609	C12H23N3O6	655.31	6.76127	C21256	Neomycin, kanamycin and gentamicin biosynthesis(ko00524);;Biosynthesis of secondary metabolites(ko01110)	--	--	--	--	--	--
neg_4141	2,3-Dinor-11b-PGF2a	153.929	149.945	136.871	169.904	149.853	147.041	68.6554	96.3595	95.0857	100.468	96.4339	89.4602	-0.0828524	0.387461	0.615288	unchanged	-0.138773	0.440447	0.55154	unchanged	-0.704954	0.00616355	1.0837	down	-0.760875	0.00872142	1.0598	down	-6.06497	C18H30O6	363.177	6.78268	--	--	HMDB0002277	--	Organic compounds	Lipids and lipid-like molecules	Fatty Acyls	Eicosanoids
neg_4143	Levetiracetam	115	100.391	101.194	106.193	89.6592	102.025	105.654	102.643	99.9859	115.07	112.215	108.426	0.0878764	0.415161	0.577972	unchanged	-0.122964	0.0233756	1.1628	down	0.172501	0.112429	0.856186	unchanged	-0.0383386	0.627055	0.298318	unchanged	-1.96722	C8H14N2O2	385.209	6.78268	C07841	--	HMDB0015333	102767-28-2	Organic compounds	Organic acids and derivatives	Carboxylic acids and derivatives	Amino acids, peptides, and analogues
neg_4144	16-Feruloyloxypalmitate	192.258	168.752	230.798	125.108	124.592	133.987	145.175	159.813	140.075	751.331	680.089	678.994	0.625202	0.0580486	1.23532	unchanged	-2.24544	0.00108902	1.32292	down	2.45953	0.00148866	1.1164	up	-0.41112	0.10222	0.88521	unchanged	-13.2069	C26H40O6	469.251	6.78268	C18217	Cutin, suberine and wax biosynthesis(ko00073)	HMDB0304027	--	Organic compounds	Phenylpropanoids and polyketides	Cinnamic acids and derivatives	Hydroxycinnamic acids and derivatives
neg_4146	Biondnoid I	16.1127	0.229774	0.245629	19.8754	17.2897	1.33623	0.0468749	0.160285	4.80431	5.76079	0.558464	0.478823	-1.21475	0.405141	0.589371	unchanged	-0.439894	0.812371	0.166044	unchanged	-2.50171	0.203488	0.736886	unchanged	-1.72685	0.547247	0.370089	unchanged	-14.9865	C30H26O13	593.121	6.77555	--	--	--	--	--	--	--	--
neg_4150	Dehydroepiandrosterone	806.709	939.947	923.966	838.594	862.317	851.273	758.682	748.14	613.218	799.567	848.113	879.791	0.065443	0.447247	0.587789	unchanged	-0.253603	0.0824907	1.05275	unchanged	-0.0140376	0.762776	0.187093	unchanged	-0.333083	0.0439766	0.924811	unchanged	-4.93689	C19H28O2	323.177	6.8041	C01227	Metabolic pathways(ko01100)	HMDB0000077	53-43-0	Organic compounds	Lipids and lipid-like molecules	Steroids and steroid derivatives	Androstane steroids
neg_4160	Cortisone	3026.58	2832.88	2968.54	3933.99	3978.17	3914.22	1114.25	1077.19	1256.48	1182.46	1173.68	1246.4	-0.42185	0.00148032	1.38718	down	-0.063289	0.455229	0.528251	unchanged	-1.71492	1.33912e-07	1.12005	down	-1.35636	2.30288e-05	1.1169	down	-42.0833	C21H28O5	719.35	6.83265	C00762	Metabolic pathways(ko01100)	HMDB0002802	1953-06-05	Organic compounds	Lipids and lipid-like molecules	Steroids and steroid derivatives	Hydroxysteroids
neg_4165	Meliasenin H	34409.3	31857.4	31011.1	48726.6	43640.8	46326.6	12747.9	11720	12515.2	17262.5	11511.7	11392.4	-0.511723	0.00238846	1.35258	down	-0.119132	0.64043	0.346312	unchanged	-1.78784	0.000265316	1.10821	down	-1.39525	0.00123584	1.11496	down	-46.6388	C32H48O5	547.296	6.86118	--	--	--	--	--	--	--	--
neg_4167	(+)-Camphor	59.8924	57.3689	43.3886	61.202	33.244	39.6058	54.9673	36.1817	39.201	56.332	37.9804	41.678	0.261129	0.430866	0.571308	unchanged	-0.0611139	0.827486	0.153196	unchanged	0.0207144	0.952721	0.0358187	unchanged	-0.301528	0.264157	0.611257	unchanged	5.46006	C10H16O	187.09	6.8826	C00808	Monoterpenoid biosynthesis(ko00902);;Biosynthesis of secondary metabolites(ko01110)	HMDB0059838	464-49-3	Organic compounds	Lipids and lipid-like molecules	Prenol lipids	Monoterpenoids
neg_4168	Ziyuglycoside II	10897.1	10436.8	10654	11633.8	11535.8	11467.2	12081	11642.9	11722.7	10715.7	11817.3	11636	-0.11478	0.0136097	1.3306	down	0.0529567	0.340643	0.666512	unchanged	-0.0196152	0.693636	0.247324	unchanged	0.148121	0.00367495	1.06523	up	-14.7006	C35H56O8	649.387	6.8826	--	--	--	--	--	--	--	--
neg_4171	Proscillaridin A	11099.1	10254.4	10617.4	14659.4	14184	14622.2	4232.61	4027.73	4163.61	5490.23	4293.68	4337.08	-0.443116	0.00051362	1.38171	down	-0.184716	0.284453	0.771028	unchanged	-1.62203	0.000440842	1.11618	down	-1.36363	0.000803692	1.11792	down	9.72097	C30H42O8	529.286	6.90423	--	--	HMDB0256851	--	Organic compounds	Lipids and lipid-like molecules	Steroids and steroid derivatives	Steroid lactones
neg_4173	Doitungbiphenyl A	627.012	585.374	648.702	573.782	590.826	609.175	245.281	229.157	265.14	410.025	414.692	470.057	0.069316	0.260608	0.790657	unchanged	-0.807927	0.00317373	1.29212	down	-0.454129	0.00503126	1.08061	down	-1.33137	0.000305405	1.11406	down	-11.9608	C18H20O4	645.263	6.8971	--	--	--	--	--	--	--	--
neg_4174	N-Cis-Feruloyltyramine	69.0712	50.5194	99.3332	122.971	98.7566	108.852	108.681	132.063	142.553	204.305	207.414	216.492	-0.594566	0.103058	1.06324	unchanged	-0.712789	0.00824945	1.28483	down	0.926254	0.00107755	1.10637	up	0.808031	0.0400698	0.946401	unchanged	-5.56336	C18H19NO4	671.258	6.8971	--	--	HMDB0036381	80510-09-4	Organic compounds	Phenylpropanoids and polyketides	Cinnamic acids and derivatives	Hydroxycinnamic acids and derivatives
neg_4182	Roquefortine F	13177.9	12444.7	13402.5	10768.5	11037.3	10879.6	3144.85	2996.11	3115.29	2307.63	2455.15	2475.06	0.255759	0.0134284	1.34437	up	0.354868	0.00071566	1.30059	up	-2.17501	4.85782e-07	1.12004	down	-2.0759	0.000655639	1.11932	down	21.1047	C23H25N5O3	883.407	6.93993	C22171	Biosynthesis of secondary metabolites(ko01110)	--	--	--	--	--	--
neg_4185	Ajmaline	33016.2	32801.2	34011.2	31290.3	31936.4	31458	26008.6	25189.5	24758	26215	27995.3	27799.8	0.076321	0.0264519	1.25483	up	-0.110636	0.0484713	1.10559	down	-0.207329	0.0106954	1.07826	down	-0.394286	0.000108926	1.11172	down	-0.0269621	C20H26N2O2	325.192	6.9542	C06542	Indole alkaloid biosynthesis(ko00901);;Biosynthesis of secondary metabolites(ko01110)	HMDB0015495	4360-12-07	Organic compounds	Alkaloids and derivatives	Ajmaline-sarpagine alkaloids	--
neg_4189	Emindole SB	10.5765	10.9792	1.60532e-09	10.5185	1.60532e-09	3.27761	816.567	740.317	571.55	1.60532e-09	1.26089	9.85053	0.643813	0.615685	0.366987	unchanged	7.5816	0.0102526	1.30076	up	-0.312216	0.848277	0.113411	unchanged	6.62558	0.0103167	1.09807	up	-6.63603	C28H39NO	404.293	6.9542	C20527	Metabolic pathways(ko01100);;Biosynthesis of secondary metabolites(ko01110)	--	--	--	--	--	--
neg_4190	Fumigaclavine C	163.88	177.379	173.31	160.605	151.333	155.481	57.066	88.6129	67.1798	128.335	107.953	93.1185	0.138652	0.0376413	1.19148	up	-0.629972	0.0486345	1.08275	down	-0.504847	0.0385191	1.01825	down	-1.27347	0.00327305	1.09919	down	-9.35999	C23H30N2O2	411.226	6.9542	C20438	Indole alkaloid biosynthesis(ko00901);;Metabolic pathways(ko01100);;Biosynthesis of secondary metabolites(ko01110)	HMDB0252522	--	Organic compounds	Alkaloids and derivatives	Ergoline and derivatives	Clavines and derivatives
neg_4194	4-Guanidinobutyric acid	300.566	305.744	325.611	340.798	329.703	354.344	50.5575	60.9405	24.2019	83.0039	100.566	75.6483	-0.137125	0.0415344	1.15856	down	-0.933748	0.0424198	1.119	down	-1.98316	1.5725e-05	1.11669	down	-2.77979	8.60654e-05	1.11565	down	6.0043	C5H11N3O2	349.186	6.96133	C01035	Arginine and proline metabolism(ko00330);;Metabolic pathways(ko01100)	HMDB0003464	463-00-3	Organic compounds	Organic acids and derivatives	Carboxylic acids and derivatives	Amino acids, peptides, and analogues
neg_4199	Tyrosyl-Arginine	2919.3	2716.15	2895.87	3726.24	3808.98	3725.48	578.468	551.079	608.392	695.826	702.208	696.828	-0.400455	0.00157437	1.38107	down	-0.269478	0.0176638	1.27855	down	-2.42637	7.6091e-05	1.12014	down	-2.29539	0.000403193	1.11935	down	-12.5238	C15H23N5O4	719.34	6.96848	--	--	HMDB0029099	--	Organic compounds	Organic acids and derivatives	Carboxylic acids and derivatives	Amino acids, peptides, and analogues
neg_4202	Cnidilide	1.60532e-09	5.2275	1.60532e-09	1.60532e-09	4.4112	6.42025	24.0106	14.9685	21.9368	45.2825	36.9689	43.955	-1.05103	0.508651	0.476606	unchanged	-1.05089	0.00446909	1.25495	down	3.54249	0.000441649	1.10514	up	3.54263	0.00749042	1.05861	up	-21.452	C12H18O2	239.125	6.97562	C16937	--	HMDB0302259	--	Organic compounds	Organoheterocyclic compounds	Isobenzofurans	--
neg_4204	Cucurbitacin A	41.0919	47.3155	56.1203	43.7426	55.9762	46.4915	1.60532e-09	2.96269	6.67034	11.5169	8.2155	7.15264	-0.0166994	0.926743	0.0684725	unchanged	-1.48074	0.0779216	1.03053	unchanged	-2.44317	0.00435016	1.09913	down	-3.90721	0.00355097	1.09687	down	42.384	C32H46O9	1147.67	6.98988	C08793	--	HMDB0302593	--	Organic compounds	Lipids and lipid-like molecules	Steroids and steroid derivatives	Cucurbitacins
neg_4212	Narbomycin	2.44003	6.59492	10.1753	2.88419	1.18896	3.82868	1.60532e-09	5.51482	2.91357	3.00943	5.36405	3.16774	1.28162	0.228033	0.870887	unchanged	-0.453466	0.599677	0.375275	unchanged	0.546536	0.325526	0.547523	unchanged	-1.18855	0.267385	0.614286	unchanged	-21.7116	C28H47NO7	1063.65	7.0258	C11998	Metabolic pathways(ko01100);;Biosynthesis of secondary metabolites(ko01110)	--	--	--	--	--	--
neg_4216	Trandolapril	26048.3	24974.2	22374.4	30425.3	24920.2	26280.9	57736.9	53765.8	52806.8	76036	49762.8	49805.6	-0.153316	0.248979	0.794931	unchanged	-0.0959129	0.710764	0.275215	unchanged	1.10522	0.0652623	0.973896	unchanged	1.16262	0.00015604	1.11288	up	-3.03044	C24H34N2O5	465.215	7.03293	--	--	HMDB0014660	87679-37-6	Organic compounds	Organic acids and derivatives	Carboxylic acids and derivatives	Amino acids, peptides, and analogues
neg_4217	6,8a-Seco-6,8a-deoxy-5-oxoavermectin ''1b'' aglycone	0.176669	3.39199	7.22947	1.67651	3.88898	6.6246	1.60532e-09	0.019062	1.60532e-09	0.305316	1.60532e-09	0.238121	-0.174928	0.862276	0.129654	unchanged	-4.83334	0.199273	0.909659	unchanged	-4.48745	0.112651	0.900955	unchanged	-9.14587	0.220043	0.7414	unchanged	29.6471	C33H46O7	1107.67	7.04008	C11961	Metabolic pathways(ko01100);;Biosynthesis of secondary metabolites(ko01110)	--	--	--	--	--	--
neg_4218	Blumenol C glucoside	154.907	135.625	122.923	279.64	1063.64	225.152	301.524	255.755	238.87	435.293	275.235	294.659	-1.92352	0.291062	0.809156	unchanged	-0.336353	0.300327	0.721866	unchanged	-0.641862	0.561919	0.361766	unchanged	0.945307	0.00945232	1.06549	up	-15.4046	C19H32O7	417.207	7.04008	--	--	HMDB0040668	62512-23-6	Organic compounds	Lipids and lipid-like molecules	Fatty Acyls	Fatty acyl glycosides
neg_4220	3-O-alpha-Mycarosylerythronolide B	1.60532e-09	1.21575	1.46094	0.954656	0.371045	1.23204	1.60532e-09	1.60532e-09	1.60532e-09	0.685973	0.107039	1.60532e-09	0.0655744	0.943608	0.0533518	unchanged	-27.2949	0.34054	0.699942	unchanged	-1.68946	0.152629	0.743474	unchanged	-29.05	0.186908	0.787858	unchanged	4.20591	C28H50O10	1151.7	7.05435	C06630	Metabolic pathways(ko01100);;Biosynthesis of secondary metabolites(ko01110)	--	--	--	--	--	--
neg_4222	6,8a-Seco-6,8a-deoxy-5-oxoavermectin ''1a'' aglycone	1.60532e-09	1.60532e-09	1.9394	1.60532e-09	0.103219	0.729328	1.60532e-09	0.528711	1.60532e-09	0.647586	1.60532e-09	1.60532e-09	1.22001	0.634724	0.363177	unchanged	-0.292592	0.894063	0.0945367	unchanged	-0.36246	0.853879	0.109273	unchanged	-1.87506	0.547191	0.37154	unchanged	32.556	C34H48O7	1195.73	7.06172	C11977	Metabolic pathways(ko01100);;Biosynthesis of secondary metabolites(ko01110)	--	--	--	--	--	--
neg_4224	6-Deoxyfagomine	15963.9	16397.9	16560.7	15063.2	15255.9	15480.4	17568.7	16715.8	16026.3	16033.8	17351.8	17405	0.0951646	0.011564	1.29136	up	-0.0136955	0.812818	0.167441	unchanged	0.149229	0.0570781	0.978262	unchanged	0.0403688	0.41555	0.486522	unchanged	-16.5919	C6H13NO2	307.183	7.06885	--	--	HMDB0036382	197449-09-5	Organic compounds	Organoheterocyclic compounds	Piperidines	--
neg_4229	Dethiobiotin	225.095	228.711	213.381	201.245	182.044	212.546	228.388	200.668	187.66	216.316	193.522	201.655	0.163177	0.0982664	1.06795	unchanged	0.0122675	0.906888	0.083648	unchanged	0.0374229	0.665182	0.256302	unchanged	-0.113486	0.295424	0.613384	unchanged	22.248	C10H18N2O3	249.106	7.07598	C01909	Biotin metabolism(ko00780);;Metabolic pathways(ko01100);;Biosynthesis of cofactors(ko01240)	HMDB0003581	533-48-2	Organic compounds	Lipids and lipid-like molecules	Fatty Acyls	Fatty acids and conjugates
neg_4232	2-Hydroxyethylphosphonate	742.383	643.139	740.8	787.861	856.724	989.243	1131.11	1032.35	1128.33	1290.11	1516.67	1551.39	-0.308802	0.0840926	1.09154	unchanged	-0.40485	0.0353545	1.18983	down	0.72656	0.00624804	1.05699	up	0.630512	0.0010922	1.09082	up	-2.83775	C2H7O4P	311.03	7.07598	C06451	Phosphonate and phosphinate metabolism(ko00440);;Metabolic pathways(ko01100);;Biosynthesis of secondary metabolites(ko01110)	--	--	--	--	--	--
neg_4234	13(S)-HpODE	36008.5	35464.4	35508.2	39869.8	40546.9	42253.7	47940.8	45825	45901.7	51143.5	56023.3	54964.3	-0.19743	0.0138144	1.34579	down	-0.215164	0.0221194	1.21726	down	0.402373	0.00476537	1.08694	up	0.38464	0.00255144	1.11172	up	-22.8855	C18H32O4	311.216	7.07598	C04717	Linoleic acid metabolism(ko00591);;Metabolic pathways(ko01100)	HMDB0003871	33964-75-9	Organic compounds	Lipids and lipid-like molecules	Fatty Acyls	Lineolic acids and derivatives
neg_4235	Lathyrol	329.925	371.324	351.556	346.655	407.182	384.874	495.742	473.673	507.606	481.242	501.401	499.47	-0.113165	0.259713	0.778759	unchanged	-0.00496523	0.894008	0.094185	unchanged	0.380254	0.0144668	1.06427	up	0.488453	0.000942973	1.09515	up	-47.1874	C20H30O4	379.197	7.07598	C09125	--	--	--	--	--	--	--
neg_4245	Swainsonine	223.523	257.552	220.507	215.227	218.769	237.259	267.061	267.166	241.031	246.307	249.033	231.948	0.0637521	0.511133	0.483438	unchanged	0.0921479	0.20599	0.81899	unchanged	0.115668	0.101063	0.822221	unchanged	0.144063	0.177038	0.718417	unchanged	-19.7939	C8H15NO3	194.076	7.11097	C10173	Tropane, piperidine and pyridine alkaloid biosynthesis(ko00960)	--	--	--	--	--	--
neg_4250	(20R)-Ginsenoside Rg3	855.913	1063.72	867.677	962.773	1150.74	1126.05	191.082	116.348	251.19	203.741	199.047	231.066	-0.216922	0.168855	0.899943	unchanged	-0.182284	0.59038	0.393565	unchanged	-2.35357	0.0037394	1.10985	down	-2.31894	0.00185145	1.0973	down	-6.8849	C53H90O22	1123.58	7.12525	--	--	--	--	--	--	--	--
neg_4252	Deoxypodophyllotoxin	11097.6	10433.2	11095.3	12903.7	13565.8	13179.9	1545.95	1452.58	1551.64	1456.6	1451.82	1508.46	-0.28127	0.00143911	1.35552	down	0.0428976	0.310738	0.686411	unchanged	-3.1662	0.00023829	1.11972	down	-2.84203	0.00043945	1.11998	down	-10.6971	C22H22O7	397.125	7.13238	C10556	Biosynthesis of various plant secondary metabolites(ko00999);;Metabolic pathways(ko01100);;Biosynthesis of secondary metabolites(ko01110)	HMDB0242210	--	Organic compounds	Lignans, neolignans and related compounds	Lignan lactones	--
neg_4257	Gingerglycolipid A	804348	766785	821641	912210	975403	960518	131516	123988	124948	112893	122563	120338	-0.251332	0.00405431	1.32704	down	0.0966696	0.0971612	0.979365	unchanged	-3.0009	0.00040304	1.11912	down	-2.6529	0.000458446	1.11993	down	-15.4136	C33H56O14	721.354	7.13238	--	--	HMDB0041093	145937-22-0	Organic compounds	Lipids and lipid-like molecules	Glycerolipids	Glycosylglycerols
neg_4265	Dihydrozeatin riboside	3425.26	3412.72	3200.63	3586.15	3343.39	3380.35	2000.11	1740.23	2091.85	2351.09	2283.82	2143.58	-0.0384693	0.437537	0.552824	unchanged	-0.216922	0.0756361	1.05081	unchanged	-0.604994	0.00033876	1.10535	down	-0.783447	0.000724322	1.10294	down	10.6805	C15H23N5O5	765.361	7.13238	C16447	Zeatin biosynthesis(ko00908);;Biosynthesis of secondary metabolites(ko01110)	--	--	--	--	--	--
neg_4271	Senkyunolide P	351.383	328.49	300.907	265.487	254.747	249.248	257.461	247.118	290.466	325.389	359.857	333.962	0.35004	0.030499	1.28091	up	-0.35834	0.0123371	1.21257	down	0.405489	0.00659212	1.08044	up	-0.30289	0.034747	0.947332	unchanged	19.1547	C24H30O4	427.22	7.14665	--	--	--	--	--	--	--	--
neg_4272	6'''-Deamino-6'''-hydroxyneomycin C	3419.42	3140.12	3336.62	4441.99	4708.85	4145.2	3754.96	3867.04	3904.12	10366.2	9796.19	10461.3	-0.426054	0.00868407	1.3299	down	-1.40975	0.000670599	1.3251	down	1.20365	3.99298e-05	1.11565	up	0.219964	0.00963138	1.05929	up	47.9565	C23H45N5O14	636.3	7.14665	C17588	Neomycin, kanamycin and gentamicin biosynthesis(ko00524);;Biosynthesis of secondary metabolites(ko01110)	--	--	--	--	--	--
neg_4273	Vogeloside	208.329	216.688	237.676	239.553	274.256	281.934	9.23565	10.3856	16.0525	25.2824	8.09501	13.0704	-0.263962	0.0555894	1.1407	unchanged	-0.380746	0.567283	0.409626	unchanged	-4.09862	0.000863754	1.11334	down	-4.21541	0.00103942	1.11714	down	7.91266	C17H24O10	821.278	7.14665	--	--	--	--	--	--	--	--
neg_4275	6-Methylthiohexanaldoxime	89.6363	138.207	113.602	126.145	125.451	117.407	180.044	183.756	159.563	145.485	151.415	166.928	-0.111979	0.58212	0.427486	unchanged	0.174219	0.116603	0.941011	unchanged	0.329956	0.0243758	1.0248	up	0.616154	0.0306256	0.992903	unchanged	-2.95957	C7H15NOS	321.167	7.16093	C17246	Glucosinolate biosynthesis(ko00966);;2-Oxocarboxylic acid metabolism(ko01210)	--	--	--	--	--	--
neg_4287	12,13-DHOME	4384.87	4247.37	4305.16	3410.51	3521.95	3519.3	6304.21	6047.62	6191.64	7925.33	8511.18	8495.87	0.307802	0.000111585	1.38551	up	-0.427109	0.00363866	1.30385	down	1.25427	0.00114308	1.11663	up	0.519363	0.000174495	1.1167	up	-30.9362	C18H34O4	313.229	7.1897	C14829	Linoleic acid metabolism(ko00591)	HMDB0004705	7293-40-5	Organic compounds	Lipids and lipid-like molecules	Fatty Acyls	Fatty acids and conjugates
neg_4288	4,11,17-Trihydroxy-5,7,9,13,15,19-docosahexaenoic acid	148.767	219.208	217.427	133.474	151.541	238.898	663.191	498.125	496.503	506.172	430.148	468.618	0.160102	0.637793	0.346959	unchanged	0.238781	0.263947	0.767744	unchanged	1.42311	0.00282895	1.08238	up	1.50179	0.0128666	1.06303	up	-7.35693	C22H32O5	421.22	7.1897	--	--	--	--	--	--	--	--
neg_4289	Kanamycin B	2476.6	2397.85	2510.68	3771.83	3997.63	3888.3	3305.01	3157.25	3181.96	3109.53	3450.73	3438.8	-0.658596	0.000308146	1.38997	down	-0.0521274	0.408157	0.584417	unchanged	-0.221427	0.0204031	1.01469	down	0.385041	0.000311148	1.10875	up	33.7223	C18H37N5O10	518.24	7.1897	C00825	Neomycin, kanamycin and gentamicin biosynthesis(ko00524);;Biosynthesis of secondary metabolites(ko01110)	HMDB0242522	--	Organic compounds	Organic oxygen compounds	Organooxygen compounds	Carbohydrates and carbohydrate conjugates
neg_4292	1-Palmitoyl-2-hydroxy-sn-glycero-3-phosphoethanolamine	6478.32	6047.63	6530.39	9006.21	9473.18	9210.02	9014.26	8503.09	8428.35	7344.32	8030.7	7837.69	-0.539063	0.000161591	1.38344	down	0.16058	0.0300833	1.1365	up	-0.25442	0.00576764	1.06446	down	0.445224	0.000773547	1.09758	up	-18.0653	C21H44NO7P	474.252	7.19685	--	--	HMDB0011503	53862-35-4	Organic compounds	Lipids and lipid-like molecules	Glycerophospholipids	Glycerophosphoethanolamines
neg_4294	LysoPI 16:0	28711.2	26705.7	28405.4	39496.8	40780.1	40414.9	34134	32498.6	32670	31753.3	31990.1	31709.1	-0.525921	0.000253483	1.3875	down	0.0570504	0.128221	1.02673	unchanged	-0.338473	0.00131416	1.11551	down	0.244498	0.00349836	1.0695	up	-7.8833	C25H49O12P	593.266	7.19685	--	--	--	--	--	--	--	--
neg_4295	6'''-Deamino-6'''-oxoparomomycin II	318.41	305.417	259.211	199.885	252.626	196.46	4.81586	13.13	27.522	69.2576	18.426	23.9404	0.444321	0.037927	1.16879	up	-1.29573	0.304989	0.709742	unchanged	-2.53951	0.00190535	1.08136	down	-4.27956	0.00163926	1.11081	down	26.0705	C23H42N4O15	659.279	7.19685	C21263	Neomycin, kanamycin and gentamicin biosynthesis(ko00524);;Biosynthesis of secondary metabolites(ko01110)	--	--	--	--	--	--
neg_4297	Gibberellin A53 aldehyde	46.6451	20.9101	32.0268	23.0352	60.3745	7.54844	150.194	142.718	133.842	208.637	217.895	222.039	0.130681	0.879485	0.115339	unchanged	-0.603858	0.000328671	1.31015	down	2.83399	0.00478065	1.10365	up	2.09945	0.000620026	1.1068	up	2.10772	C20H28O4	377.198	7.21112	C11905	Diterpenoid biosynthesis(ko00904)	--	--	--	--	--	--
neg_4299	(-)-Sparteine	17.9911	35.5713	33.2463	22.6342	21.2049	28.4525	75.2716	60.0736	41.3813	61.4903	40.1951	57.5776	0.264011	0.482641	0.526796	unchanged	0.150108	0.650801	0.31817	unchanged	1.13951	0.0363114	1.01141	up	1.02561	0.0721286	0.896824	unchanged	0.800748	C15H26N2	255.184	7.21825	C10783	Tropane, piperidine and pyridine alkaloid biosynthesis(ko00960);;Biosynthesis of secondary metabolites(ko01110)	HMDB0243524	--	Organic compounds	Alkaloids and derivatives	Lupin alkaloids	Sparteine, lupanine, and related alkaloids
neg_4301	9(S)-HPOT	31528.3	29993.3	30417.9	31286.3	31937.4	30854.4	45174	42808.1	42632.4	46011.2	48223.1	48765.1	-0.0331747	0.276754	0.754587	unchanged	-0.130693	0.024637	1.15438	down	0.604078	0.000921845	1.11355	up	0.506559	0.000660973	1.10952	up	-26.3917	C18H30O4	309.199	7.23253	C16321	alpha-Linolenic acid metabolism(ko00592);;Biosynthesis of secondary metabolites(ko01110)	--	--	--	--	--	--
neg_4303	Ecgonine methyl ester	139.706	129.478	89.047	112.482	77.9192	84.5406	193.775	166.204	169.897	235.118	195.702	179.852	0.381763	0.221646	0.831604	unchanged	-0.204745	0.241938	0.779894	unchanged	1.15128	0.00734351	1.05764	up	0.564768	0.0452654	0.953358	unchanged	29.0547	C10H17NO3	397.246	7.22538	C12448	Tropane, piperidine and pyridine alkaloid biosynthesis(ko00960);;Metabolic pathways(ko01100);;Biosynthesis of secondary metabolites(ko01110)	HMDB0006406	7143-09-01	Organic compounds	Alkaloids and derivatives	Tropane alkaloids	--
neg_4307	Prodigiosin	128.487	138.342	70.3579	116.425	53.2714	103.503	1.60532e-09	7.95099	1.60532e-09	1.42913	10.5665	11.7429	0.303598	0.498325	0.487424	unchanged	-1.57803	0.28119	0.705635	unchanged	-3.52465	0.0462122	1.01377	down	-5.40627	0.0336651	1.04466	down	-47.0101	C20H25N3O	368.183	7.23967	C21565	Metabolic pathways(ko01100);;Biosynthesis of secondary metabolites(ko01110)	HMDB0256793	--	Organic compounds	Organoheterocyclic compounds	Pyrroles	Substituted pyrroles
neg_4313	Araloside VII	1456.92	1480.89	1128.66	1551.85	1099.64	1177.9	1096.71	1041.64	1019.65	2323.46	1116.37	1223.4	0.0866593	0.684115	0.299705	unchanged	-0.56232	0.322936	0.722866	unchanged	0.284218	0.555089	0.35951	unchanged	-0.364761	0.111378	0.890126	unchanged	29.1251	C54H88O24	1141.57	7.2468	--	--	--	--	--	--	--	--
neg_4314	Deoxyguanosine	1.60532e-09	6.2022	1.60532e-09	4.36475	4.68711	1.60532e-09	28.3224	31.9982	42.4353	37.5423	22.3334	47.7647	-0.545433	0.731153	0.254922	unchanged	-0.0669962	0.85987	0.124948	unchanged	3.57186	0.042185	1.01825	up	4.0503	0.00708335	1.07627	up	13.8599	C10H13N5O4	266.093	7.25395	C00330	Purine metabolism(ko00230);;Metabolic pathways(ko01100);;Nucleotide metabolism(ko01232);;ABC transporters(ko02010)	HMDB0000085	961-07-9	Organic compounds	Nucleosides, nucleotides, and analogues	Purine nucleosides	Purine 2'-deoxyribonucleosides
neg_4317	Dihomomethionine	460.375	377.261	410.853	436.137	326.75	366.137	654.146	477.95	510.227	560.408	539.488	526.769	0.145108	0.380514	0.621921	unchanged	0.0138209	0.932622	0.0627683	unchanged	0.526841	0.026815	1.03905	up	0.395554	0.121266	0.831959	unchanged	4.68397	C7H15NO2S	413.18	7.2468	C17217	Glucosinolate biosynthesis(ko00966);;2-Oxocarboxylic acid metabolism(ko01210)	--	--	--	--	--	--
neg_4318	Cimicifugoside H1	387.442	367.291	384.034	473.86	461.085	451.627	106.812	127.545	140.561	85.633	110.154	113.798	-0.28405	0.000773351	1.3655	down	0.276238	0.175637	0.844725	unchanged	-2.16312	1.18957e-05	1.11824	down	-1.60283	9.17887e-05	1.1166	down	22.9286	C35H52O9	651.345	7.2468	--	--	--	--	--	--	--	--
neg_4331	Arginyl-Tryptophan	5466.57	5337.54	5131.06	5224.77	5135.77	5157.03	2371.29	2397.36	2429.52	2787.88	2672.27	2595.51	0.0383104	0.288081	0.79114	unchanged	-0.162373	0.0278994	1.2294	down	-0.945828	4.83708e-05	1.11892	down	-1.14651	0.000838731	1.11864	down	-18.0621	C17H24N6O3	765.367	7.26822	--	--	HMDB0028720	25615-38-7	Organic compounds	Organic acids and derivatives	Carboxylic acids and derivatives	Amino acids, peptides, and analogues
neg_4334	Hosenkoside M	4622.04	4102.75	4258.59	4182.71	4327.81	4211.31	1679.54	1746.23	1639.01	2101.23	2053.94	1937.32	0.0293612	0.63375	0.367199	unchanged	-0.266532	0.00665903	1.25859	down	-1.0622	5.12374e-06	1.11835	down	-1.3581	0.00246932	1.11342	down	9.13064	C53H90O24	1109.59	7.28275	--	--	--	--	--	--	--	--
neg_4336	Fumitremorgin A	1363.37	1418.3	1406.13	1418.37	1593.94	1645.97	589.262	568.354	648.215	778.457	739.537	840.657	-0.153605	0.143871	1.03695	unchanged	-0.3853	0.00919865	1.22751	down	-0.981835	0.00305368	1.0995	down	-1.21353	2.8422e-05	1.11821	down	15.9759	C32H41N3O7	1157.6	7.27535	C20564	Metabolic pathways(ko01100);;Biosynthesis of secondary metabolites(ko01110)	--	--	--	--	--	--
neg_4338	Nicotinic acid	144.972	141.673	152.021	168.72	167.431	155.038	1.60532e-09	1.60532e-09	1.60532e-09	1.60532e-09	1.60532e-09	1.60532e-09	-0.163156	0.0356328	1.19382	down	0	1	0	unchanged	-36.5697	0.000708906	1.11875	down	-36.4065	0.000435376	1.12028	down	-4.92622	C6H5NO2	305.077	7.27535	C00253	Nicotinate and nicotinamide metabolism(ko00760);;Tropane, piperidine and pyridine alkaloid biosynthesis(ko00960);;Metabolic pathways(ko01100);;Biosynthesis of secondary metabolites(ko01110);;Biosynthesis of cofactors(ko01240)	HMDB0001488	59-67-6	Organic compounds	Organoheterocyclic compounds	Pyridines and derivatives	Pyridinecarboxylic acids and derivatives
[truncated: 2,437 more rows]

## Sheet: Table S2
Table S2. HMDB and KEGG database annotation of metabolites
HMDB annotation	Count		KEGG_pathway_annotation	Count
Lipids and lipid-like molecules (507)	507		Metabolic pathways(ko01100)(947)	974
Organic acids and derivatives (260)	260		Biosynthesis of secondary metabolites(ko01110)(871)	871
[truncated: 10 more rows]

## Sheet: Table S3
​Table S3. Summary of RNA-seq data statistics for the 12 samples.
[truncated: 13 more rows]

[truncated: 6 more sheets: Table S4, Table S5, Table S6, Table S7, Table S8, Table S9]
